# Supplementary material for: Clustering the protein universe of life using DIAMOND DeepClust
Source: Nat Methods. 2026 Mar 24;23(4):724–7. doi: 10.1038/s41592-026-03030-z (PMC13076203; doi:10.1038/s41592-026-03030-z)
Supplement: Supplementary file 4 — Source data for Figs. 1a,b,e and 2, and Extended Data Figs. 1, 2 and 4. [file 41592_2026_3030_MOESM4_ESM.xlsx]

## Sheet: Fig1a
Number of sequences (millions)	MMseqs2 (hours)	DIAMOND DeepClust (hours)	FLSHclust (hours)
10000000	1.96667	0.173	6.88
27000000	7.18333	0.542	12.03
68000000	27.3667	1.52	30.7333
135000000	83.4167	3.29	56.6667
270000000	216.483	8.51	107.267
545815195	684.817	19	397.667

## Sheet: Fig1b
Number of sequences (millions)	DIAMOND DeepClust (hours)	DIAMOND DeepClust (linear mode) (hours)	MMseqs2/Linclust (hours)	DIAMOND DeepClust (uni-dir. coverage) (hours)
10000000	0.173	0.1	0.0833333
27000000	0.542	0.25	0.1
68000000	1.52	0.583	0.333333
135000000	3.29	1.13	2.15
270000000	8.51	2.13	2.56667
545815195	19	3.88	2.78333	20.03

## Sheet: Fig1e
MMseqs2	48.7
DIAMOND DeepClust	46.6
FLSHclust	51.4
DIAMOND DeepClust (uni-dir. coverage)	25.1
DIAMOND DeepClust (linear mode)	49.8
MMseqs2/Linclust	94.5

## Sheet: Fig2
coverage	fraction	Database
1	0.141295	ASTRAL SCOPe
2	0.141258	ASTRAL SCOPe
3	0.141192	ASTRAL SCOPe
4	0.141088	ASTRAL SCOPe
5	0.140946	ASTRAL SCOPe
6	0.140763	ASTRAL SCOPe
7	0.140541	ASTRAL SCOPe
8	0.14024	ASTRAL SCOPe
9	0.139892	ASTRAL SCOPe
10	0.139466	ASTRAL SCOPe
11	0.139036	ASTRAL SCOPe
12	0.13854	ASTRAL SCOPe
13	0.137959	ASTRAL SCOPe
14	0.137304	ASTRAL SCOPe
15	0.136575	ASTRAL SCOPe
16	0.135822	ASTRAL SCOPe
17	0.135045	ASTRAL SCOPe
18	0.134195	ASTRAL SCOPe
19	0.133235	ASTRAL SCOPe
20	0.132257	ASTRAL SCOPe
21	0.131115	ASTRAL SCOPe
22	0.12999	ASTRAL SCOPe
23	0.128752	ASTRAL SCOPe
24	0.127454	ASTRAL SCOPe
25	0.126178	ASTRAL SCOPe
26	0.124715	ASTRAL SCOPe
27	0.123223	ASTRAL SCOPe
28	0.121609	ASTRAL SCOPe
29	0.119979	ASTRAL SCOPe
30	0.118305	ASTRAL SCOPe
31	0.116427	ASTRAL SCOPe
32	0.11469	ASTRAL SCOPe
33	0.112839	ASTRAL SCOPe
34	0.110871	ASTRAL SCOPe
35	0.108905	ASTRAL SCOPe
36	0.106849	ASTRAL SCOPe
37	0.104782	ASTRAL SCOPe
38	0.102595	ASTRAL SCOPe
39	0.100333	ASTRAL SCOPe
40	0.098302	ASTRAL SCOPe
41	0.096059	ASTRAL SCOPe
42	0.093763	ASTRAL SCOPe
43	0.091409	ASTRAL SCOPe
44	0.089085	ASTRAL SCOPe
45	0.086823	ASTRAL SCOPe
46	0.084389	ASTRAL SCOPe
47	0.082042	ASTRAL SCOPe
48	0.079651	ASTRAL SCOPe
49	0.077196	ASTRAL SCOPe
50	0.075094	ASTRAL SCOPe
51	0.072347	ASTRAL SCOPe
52	0.069938	ASTRAL SCOPe
53	0.067557	ASTRAL SCOPe
54	0.065209	ASTRAL SCOPe
55	0.062874	ASTRAL SCOPe
56	0.060451	ASTRAL SCOPe
57	0.058115	ASTRAL SCOPe
58	0.055775	ASTRAL SCOPe
59	0.053531	ASTRAL SCOPe
60	0.051388	ASTRAL SCOPe
61	0.048978	ASTRAL SCOPe
62	0.046661	ASTRAL SCOPe
63	0.044526	ASTRAL SCOPe
64	0.042446	ASTRAL SCOPe
65	0.040196	ASTRAL SCOPe
66	0.038092	ASTRAL SCOPe
67	0.036077	ASTRAL SCOPe
68	0.034087	ASTRAL SCOPe
69	0.032158	ASTRAL SCOPe
70	0.03029	ASTRAL SCOPe
71	0.028418	ASTRAL SCOPe
72	0.026654	ASTRAL SCOPe
73	0.024862	ASTRAL SCOPe
74	0.023116	ASTRAL SCOPe
75	0.021586	ASTRAL SCOPe
76	0.020016	ASTRAL SCOPe
77	0.018476	ASTRAL SCOPe
78	0.017129	ASTRAL SCOPe
79	0.015695	ASTRAL SCOPe
80	0.014478	ASTRAL SCOPe
81	0.013194	ASTRAL SCOPe
82	0.01202	ASTRAL SCOPe
83	0.010864	ASTRAL SCOPe
84	0.009877	ASTRAL SCOPe
85	0.008872	ASTRAL SCOPe
86	0.007948	ASTRAL SCOPe
87	0.007126	ASTRAL SCOPe
88	0.006376	ASTRAL SCOPe
89	0.005624	ASTRAL SCOPe
90	0.004985	ASTRAL SCOPe
91	0.004359	ASTRAL SCOPe
92	0.003857	ASTRAL SCOPe
93	0.003365	ASTRAL SCOPe
94	0.002879	ASTRAL SCOPe
95	0.002424	ASTRAL SCOPe
96	0.001988	ASTRAL SCOPe
97	0.001533	ASTRAL SCOPe
98	0.001059	ASTRAL SCOPe
99	0.000589	ASTRAL SCOPe
100	0.000169	ASTRAL SCOPe
1	0.496763	UniProtKB/TrEMBL
2	0.496762	UniProtKB/TrEMBL
3	0.496758	UniProtKB/TrEMBL
4	0.496745	UniProtKB/TrEMBL
5	0.496728	UniProtKB/TrEMBL
6	0.496696	UniProtKB/TrEMBL
7	0.496645	UniProtKB/TrEMBL
8	0.496553	UniProtKB/TrEMBL
9	0.496478	UniProtKB/TrEMBL
10	0.496352	UniProtKB/TrEMBL
11	0.496182	UniProtKB/TrEMBL
12	0.495987	UniProtKB/TrEMBL
13	0.495729	UniProtKB/TrEMBL
14	0.495406	UniProtKB/TrEMBL
15	0.49503	UniProtKB/TrEMBL
16	0.49459	UniProtKB/TrEMBL
17	0.494072	UniProtKB/TrEMBL
18	0.493513	UniProtKB/TrEMBL
19	0.492916	UniProtKB/TrEMBL
20	0.492286	UniProtKB/TrEMBL
21	0.491511	UniProtKB/TrEMBL
22	0.490694	UniProtKB/TrEMBL
23	0.489884	UniProtKB/TrEMBL
24	0.488971	UniProtKB/TrEMBL
25	0.488	UniProtKB/TrEMBL
26	0.48687	UniProtKB/TrEMBL
27	0.485723	UniProtKB/TrEMBL
28	0.484465	UniProtKB/TrEMBL
29	0.48311	UniProtKB/TrEMBL
30	0.481777	UniProtKB/TrEMBL
31	0.480193	UniProtKB/TrEMBL
32	0.478674	UniProtKB/TrEMBL
33	0.476903	UniProtKB/TrEMBL
34	0.47516	UniProtKB/TrEMBL
35	0.473309	UniProtKB/TrEMBL
36	0.471334	UniProtKB/TrEMBL
37	0.469225	UniProtKB/TrEMBL
38	0.467095	UniProtKB/TrEMBL
39	0.464795	UniProtKB/TrEMBL
40	0.462544	UniProtKB/TrEMBL
41	0.459897	UniProtKB/TrEMBL
42	0.457191	UniProtKB/TrEMBL
43	0.45445	UniProtKB/TrEMBL
44	0.451542	UniProtKB/TrEMBL
45	0.448474	UniProtKB/TrEMBL
46	0.445246	UniProtKB/TrEMBL
47	0.441989	UniProtKB/TrEMBL
48	0.43862	UniProtKB/TrEMBL
49	0.434996	UniProtKB/TrEMBL
50	0.431863	UniProtKB/TrEMBL
51	0.427546	UniProtKB/TrEMBL
52	0.423564	UniProtKB/TrEMBL
53	0.41945	UniProtKB/TrEMBL
54	0.415303	UniProtKB/TrEMBL
55	0.411005	UniProtKB/TrEMBL
56	0.406665	UniProtKB/TrEMBL
57	0.401882	UniProtKB/TrEMBL
58	0.397003	UniProtKB/TrEMBL
59	0.392085	UniProtKB/TrEMBL
60	0.38709	UniProtKB/TrEMBL
61	0.381492	UniProtKB/TrEMBL
62	0.375999	UniProtKB/TrEMBL
63	0.370372	UniProtKB/TrEMBL
64	0.364512	UniProtKB/TrEMBL
65	0.358426	UniProtKB/TrEMBL
66	0.351999	UniProtKB/TrEMBL
67	0.345483	UniProtKB/TrEMBL
68	0.339062	UniProtKB/TrEMBL
69	0.332198	UniProtKB/TrEMBL
70	0.325288	UniProtKB/TrEMBL
71	0.31778	UniProtKB/TrEMBL
72	0.310308	UniProtKB/TrEMBL
73	0.302509	UniProtKB/TrEMBL
74	0.294587	UniProtKB/TrEMBL
75	0.286992	UniProtKB/TrEMBL
76	0.277978	UniProtKB/TrEMBL
77	0.269294	UniProtKB/TrEMBL
78	0.260271	UniProtKB/TrEMBL
79	0.25103	UniProtKB/TrEMBL
80	0.242042	UniProtKB/TrEMBL
81	0.231665	UniProtKB/TrEMBL
82	0.221478	UniProtKB/TrEMBL
83	0.210995	UniProtKB/TrEMBL
84	0.200179	UniProtKB/TrEMBL
85	0.188952	UniProtKB/TrEMBL
86	0.177379	UniProtKB/TrEMBL
87	0.165579	UniProtKB/TrEMBL
88	0.154045	UniProtKB/TrEMBL
89	0.141836	UniProtKB/TrEMBL
90	0.130063	UniProtKB/TrEMBL
91	0.120564	UniProtKB/TrEMBL
92	0.111734	UniProtKB/TrEMBL
93	0.102961	UniProtKB/TrEMBL
94	0.094386	UniProtKB/TrEMBL
95	0.0859	UniProtKB/TrEMBL
96	0.077317	UniProtKB/TrEMBL
97	0.067644	UniProtKB/TrEMBL
98	0.057131	UniProtKB/TrEMBL
99	0.044865	UniProtKB/TrEMBL
100	0.030679	UniProtKB/TrEMBL
1	0.248471	Pfam-A
2	0.248421	Pfam-A
3	0.248291	Pfam-A
4	0.24806	Pfam-A
5	0.247712	Pfam-A
6	0.247248	Pfam-A
7	0.246609	Pfam-A
8	0.245827	Pfam-A
9	0.244851	Pfam-A
10	0.243742	Pfam-A
11	0.242438	Pfam-A
12	0.241108	Pfam-A
13	0.239536	Pfam-A
14	0.237899	Pfam-A
15	0.236043	Pfam-A
16	0.234108	Pfam-A
17	0.231946	Pfam-A
18	0.229702	Pfam-A
19	0.227208	Pfam-A
20	0.224749	Pfam-A
21	0.221854	Pfam-A
22	0.219041	Pfam-A
23	0.216009	Pfam-A
24	0.212894	Pfam-A
25	0.209633	Pfam-A
26	0.206102	Pfam-A
27	0.202581	Pfam-A
28	0.19887	Pfam-A
29	0.195138	Pfam-A
30	0.191407	Pfam-A
31	0.187449	Pfam-A
32	0.183438	Pfam-A
33	0.179418	Pfam-A
34	0.175202	Pfam-A
35	0.171104	Pfam-A
36	0.166894	Pfam-A
37	0.162449	Pfam-A
38	0.158122	Pfam-A
39	0.153752	Pfam-A
40	0.149517	Pfam-A
41	0.144996	Pfam-A
42	0.140662	Pfam-A
43	0.136231	Pfam-A
44	0.131878	Pfam-A
45	0.127501	Pfam-A
46	0.123165	Pfam-A
47	0.118807	Pfam-A
48	0.114491	Pfam-A
49	0.110099	Pfam-A
50	0.10635	Pfam-A
51	0.101458	Pfam-A
52	0.097248	Pfam-A
53	0.093126	Pfam-A
54	0.089165	Pfam-A
55	0.085248	Pfam-A
56	0.081277	Pfam-A
57	0.07732	Pfam-A
58	0.073607	Pfam-A
59	0.069912	Pfam-A
60	0.066515	Pfam-A
61	0.062889	Pfam-A
62	0.05937	Pfam-A
63	0.056068	Pfam-A
64	0.052834	Pfam-A
65	0.049611	Pfam-A
66	0.046509	Pfam-A
67	0.043563	Pfam-A
68	0.040774	Pfam-A
69	0.037984	Pfam-A
70	0.035426	Pfam-A
71	0.032879	Pfam-A
72	0.030565	Pfam-A
73	0.028211	Pfam-A
74	0.025976	Pfam-A
75	0.024043	Pfam-A
76	0.021913	Pfam-A
77	0.020047	Pfam-A
78	0.018304	Pfam-A
79	0.016688	Pfam-A
80	0.015239	Pfam-A
81	0.013728	Pfam-A
82	0.012453	Pfam-A
83	0.01122	Pfam-A
84	0.010098	Pfam-A
85	0.009026	Pfam-A
86	0.008019	Pfam-A
87	0.007156	Pfam-A
88	0.006346	Pfam-A
89	0.005555	Pfam-A
90	0.004863	Pfam-A
91	0.004179	Pfam-A
92	0.003632	Pfam-A
93	0.003096	Pfam-A
94	0.002569	Pfam-A
95	0.00204	Pfam-A
96	0.001577	Pfam-A
97	0.001141	Pfam-A
98	0.000762	Pfam-A
99	0.000395	Pfam-A
100	0.000125	Pfam-A
1	0.626942	MGnify
2	0.626942	MGnify
3	0.626931	MGnify
4	0.62692	MGnify
5	0.626894	MGnify
6	0.626848	MGnify
7	0.626784	MGnify
8	0.626707	MGnify
9	0.626584	MGnify
10	0.626461	MGnify
11	0.626275	MGnify
12	0.626009	MGnify
13	0.625755	MGnify
14	0.625387	MGnify
15	0.624926	MGnify
16	0.62438	MGnify
17	0.623794	MGnify
18	0.62315	MGnify
19	0.622401	MGnify
20	0.621585	MGnify
21	0.620594	MGnify
22	0.619528	MGnify
23	0.618347	MGnify
24	0.617083	MGnify
25	0.615753	MGnify
26	0.614259	MGnify
27	0.612694	MGnify
28	0.611001	MGnify
29	0.609167	MGnify
30	0.607321	MGnify
31	0.605166	MGnify
32	0.603082	MGnify
33	0.600754	MGnify
34	0.59843	MGnify
35	0.596044	MGnify
36	0.593468	MGnify
37	0.590759	MGnify
38	0.588001	MGnify
39	0.58507	MGnify
40	0.582086	MGnify
41	0.57866	MGnify
42	0.575305	MGnify
43	0.571753	MGnify
44	0.568146	MGnify
45	0.564521	MGnify
46	0.560653	MGnify
47	0.556608	MGnify
48	0.552651	MGnify
49	0.548445	MGnify
50	0.544748	MGnify
51	0.539503	MGnify
52	0.534769	MGnify
53	0.53	MGnify
54	0.525056	MGnify
55	0.520075	MGnify
56	0.514883	MGnify
57	0.509472	MGnify
58	0.504021	MGnify
59	0.498405	MGnify
60	0.492967	MGnify
61	0.486719	MGnify
62	0.480678	MGnify
63	0.474245	MGnify
64	0.467921	MGnify
65	0.461468	MGnify
66	0.454613	MGnify
67	0.447597	MGnify
68	0.440665	MGnify
69	0.433241	MGnify
70	0.42606	MGnify
71	0.418249	MGnify
72	0.410567	MGnify
73	0.40232	MGnify
74	0.39406	MGnify
75	0.38625	MGnify
76	0.376767	MGnify
77	0.36757	MGnify
78	0.358519	MGnify
79	0.349104	MGnify
80	0.34004	MGnify
81	0.32952	MGnify
82	0.319282	MGnify
83	0.308666	MGnify
84	0.297919	MGnify
85	0.286588	MGnify
86	0.274991	MGnify
87	0.263179	MGnify
88	0.251531	MGnify
89	0.239214	MGnify
90	0.227501	MGnify
91	0.217665	MGnify
92	0.208516	MGnify
93	0.199267	MGnify
94	0.19019	MGnify
95	0.181131	MGnify
96	0.171911	MGnify
97	0.161338	MGnify
98	0.149391	MGnify
99	0.132361	MGnify
100	0.113773	MGnify
1	0.696303	Big Fantastic Database
2	0.696286	Big Fantastic Database
3	0.696268	Big Fantastic Database
4	0.696237	Big Fantastic Database
5	0.696204	Big Fantastic Database
6	0.696161	Big Fantastic Database
7	0.696108	Big Fantastic Database
8	0.696044	Big Fantastic Database
9	0.695977	Big Fantastic Database
10	0.695888	Big Fantastic Database
11	0.695768	Big Fantastic Database
12	0.69564	Big Fantastic Database
13	0.695505	Big Fantastic Database
14	0.695334	Big Fantastic Database
15	0.695165	Big Fantastic Database
16	0.694983	Big Fantastic Database
17	0.694784	Big Fantastic Database
18	0.694533	Big Fantastic Database
19	0.694257	Big Fantastic Database
20	0.693983	Big Fantastic Database
21	0.693677	Big Fantastic Database
22	0.693346	Big Fantastic Database
23	0.692974	Big Fantastic Database
24	0.69262	Big Fantastic Database
25	0.692246	Big Fantastic Database
26	0.691738	Big Fantastic Database
27	0.691192	Big Fantastic Database
28	0.690682	Big Fantastic Database
29	0.690133	Big Fantastic Database
30	0.689508	Big Fantastic Database
31	0.6889	Big Fantastic Database
32	0.68825	Big Fantastic Database
33	0.687515	Big Fantastic Database
34	0.686809	Big Fantastic Database
35	0.686046	Big Fantastic Database
36	0.685244	Big Fantastic Database
37	0.684403	Big Fantastic Database
38	0.683531	Big Fantastic Database
39	0.682609	Big Fantastic Database
40	0.681708	Big Fantastic Database
41	0.680638	Big Fantastic Database
42	0.67954	Big Fantastic Database
43	0.678441	Big Fantastic Database
44	0.677343	Big Fantastic Database
45	0.676118	Big Fantastic Database
46	0.674807	Big Fantastic Database
47	0.673362	Big Fantastic Database
48	0.671909	Big Fantastic Database
49	0.670433	Big Fantastic Database
50	0.669078	Big Fantastic Database
51	0.667022	Big Fantastic Database
52	0.665158	Big Fantastic Database
53	0.663162	Big Fantastic Database
54	0.66116	Big Fantastic Database
55	0.659045	Big Fantastic Database
56	0.65675	Big Fantastic Database
57	0.654478	Big Fantastic Database
58	0.652045	Big Fantastic Database
59	0.649564	Big Fantastic Database
60	0.647066	Big Fantastic Database
61	0.644093	Big Fantastic Database
62	0.641081	Big Fantastic Database
63	0.638019	Big Fantastic Database
64	0.634719	Big Fantastic Database
65	0.631376	Big Fantastic Database
66	0.627778	Big Fantastic Database
67	0.624043	Big Fantastic Database
68	0.620244	Big Fantastic Database
69	0.616052	Big Fantastic Database
70	0.611916	Big Fantastic Database
71	0.607354	Big Fantastic Database
72	0.602696	Big Fantastic Database
73	0.597663	Big Fantastic Database
74	0.592501	Big Fantastic Database
75	0.587565	Big Fantastic Database
76	0.581381	Big Fantastic Database
77	0.575224	Big Fantastic Database
78	0.568773	Big Fantastic Database
79	0.561928	Big Fantastic Database
80	0.555011	Big Fantastic Database
81	0.546741	Big Fantastic Database
82	0.538713	Big Fantastic Database
83	0.53004	Big Fantastic Database
84	0.520845	Big Fantastic Database
85	0.511131	Big Fantastic Database
86	0.500436	Big Fantastic Database
87	0.489224	Big Fantastic Database
88	0.477264	Big Fantastic Database
89	0.464245	Big Fantastic Database
90	0.450644	Big Fantastic Database
91	0.435735	Big Fantastic Database
92	0.420173	Big Fantastic Database
93	0.403135	Big Fantastic Database
94	0.384996	Big Fantastic Database
95	0.36499	Big Fantastic Database
96	0.342755	Big Fantastic Database
97	0.315851	Big Fantastic Database
98	0.282848	Big Fantastic Database
99	0.232263	Big Fantastic Database
100	0.128994	Big Fantastic Database
1	0.160185	CATH
2	0.160144	CATH
3	0.160068	CATH
4	0.15996	CATH
5	0.159785	CATH
6	0.159567	CATH
7	0.159306	CATH
8	0.159006	CATH
9	0.158604	CATH
10	0.158173	CATH
11	0.157704	CATH
12	0.157117	CATH
13	0.156487	CATH
14	0.155733	CATH
15	0.154997	CATH
16	0.15414	CATH
17	0.153238	CATH
18	0.152226	CATH
19	0.151155	CATH
20	0.150045	CATH
21	0.148776	CATH
22	0.147482	CATH
23	0.146156	CATH
24	0.144759	CATH
25	0.143329	CATH
26	0.141756	CATH
27	0.140166	CATH
28	0.138399	CATH
29	0.136562	CATH
30	0.13479	CATH
31	0.132839	CATH
32	0.130808	CATH
33	0.128739	CATH
34	0.126599	CATH
35	0.124355	CATH
36	0.122109	CATH
37	0.11983	CATH
38	0.117545	CATH
39	0.11508	CATH
40	0.112685	CATH
41	0.110123	CATH
42	0.10763	CATH
43	0.105117	CATH
44	0.102569	CATH
45	0.10002	CATH
46	0.097318	CATH
47	0.094628	CATH
48	0.091939	CATH
49	0.08924	CATH
50	0.086889	CATH
51	0.08385	CATH
52	0.081273	CATH
53	0.078576	CATH
54	0.075867	CATH
55	0.073196	CATH
56	0.07049	CATH
57	0.067851	CATH
58	0.065172	CATH
59	0.062557	CATH
60	0.06014	CATH
61	0.05747	CATH
62	0.054923	CATH
63	0.052481	CATH
64	0.05	CATH
65	0.047591	CATH
66	0.045202	CATH
67	0.042833	CATH
68	0.040531	CATH
69	0.038285	CATH
70	0.036169	CATH
71	0.033959	CATH
72	0.031912	CATH
73	0.029861	CATH
74	0.027945	CATH
75	0.026201	CATH
76	0.024235	CATH
77	0.022501	CATH
78	0.020862	CATH
79	0.019222	CATH
80	0.017687	CATH
81	0.016138	CATH
82	0.014828	CATH
83	0.013557	CATH
84	0.012377	CATH
85	0.011211	CATH
86	0.010113	CATH
87	0.009096	CATH
88	0.008159	CATH
89	0.00725	CATH
90	0.006425	CATH
91	0.005615	CATH
92	0.004951	CATH
93	0.004288	CATH
94	0.003705	CATH
95	0.003102	CATH
96	0.002547	CATH
97	0.00192	CATH
98	0.001348	CATH
99	0.000738	CATH
100	0.000242	CATH
1	0.178712	ECOD
2	0.178687	ECOD
3	0.178629	ECOD
4	0.178514	ECOD
5	0.178363	ECOD
6	0.178155	ECOD
7	0.177912	ECOD
8	0.177615	ECOD
9	0.177242	ECOD
10	0.176848	ECOD
11	0.176356	ECOD
12	0.175804	ECOD
13	0.175186	ECOD
14	0.174523	ECOD
15	0.173819	ECOD
16	0.17295	ECOD
17	0.172108	ECOD
18	0.171158	ECOD
19	0.170137	ECOD
20	0.169042	ECOD
21	0.16783	ECOD
22	0.166599	ECOD
23	0.165265	ECOD
24	0.163849	ECOD
25	0.162383	ECOD
26	0.160706	ECOD
27	0.158985	ECOD
28	0.157233	ECOD
29	0.155379	ECOD
30	0.153492	ECOD
31	0.151478	ECOD
32	0.149436	ECOD
33	0.147235	ECOD
34	0.145078	ECOD
35	0.14282	ECOD
36	0.140476	ECOD
37	0.138052	ECOD
38	0.135657	ECOD
39	0.133094	ECOD
40	0.13063	ECOD
41	0.127881	ECOD
42	0.125137	ECOD
43	0.122463	ECOD
44	0.119731	ECOD
45	0.116913	ECOD
46	0.114048	ECOD
47	0.111193	ECOD
48	0.108296	ECOD
49	0.10539	ECOD
50	0.10274	ECOD
51	0.099464	ECOD
52	0.096483	ECOD
53	0.093494	ECOD
54	0.090533	ECOD
55	0.087549	ECOD
56	0.084571	ECOD
57	0.08163	ECOD
58	0.078648	ECOD
59	0.075707	ECOD
60	0.072974	ECOD
61	0.069876	ECOD
62	0.06706	ECOD
63	0.064204	ECOD
64	0.061355	ECOD
65	0.058506	ECOD
66	0.055789	ECOD
67	0.053007	ECOD
68	0.05037	ECOD
69	0.04767	ECOD
70	0.045227	ECOD
71	0.042624	ECOD
72	0.040235	ECOD
73	0.03773	ECOD
74	0.035513	ECOD
75	0.033451	ECOD
76	0.031096	ECOD
77	0.028971	ECOD
78	0.027005	ECOD
79	0.025105	ECOD
80	0.023278	ECOD
81	0.021354	ECOD
82	0.019659	ECOD
83	0.018066	ECOD
84	0.016511	ECOD
85	0.014995	ECOD
86	0.013608	ECOD
87	0.012377	ECOD
88	0.011179	ECOD
89	0.010045	ECOD
90	0.008993	ECOD
91	0.008042	ECOD
92	0.00717	ECOD
93	0.006331	ECOD
94	0.005562	ECOD
95	0.004827	ECOD
96	0.004029	ECOD
97	0.00317	ECOD
98	0.002362	ECOD
99	0.001512	ECOD
100	0.000666	ECOD

## Sheet: Extended Fig1
Compute nodes	Wall-clock time (seconds)
1	54905
2	27537
4	13784
8	6975
16	3474
32	2085

## Sheet: Extended Fig2
Number of clusters	Fraction of dataset covered
0	0
10000	0.022777
20000	0.03493
30000	0.04462
40000	0.052961
50000	0.060402
60000	0.067182
70000	0.073445
80000	0.079286
90000	0.084774
100000	0.089965
110000	0.0949
120000	0.099611
130000	0.104123
140000	0.108458
150000	0.112631
160000	0.116659
170000	0.120553
180000	0.124324
190000	0.127981
200000	0.131535
210000	0.134991
220000	0.138355
230000	0.141635
240000	0.144835
250000	0.14796
260000	0.151014
270000	0.154001
280000	0.156924
290000	0.159788
300000	0.162593
310000	0.165344
320000	0.168043
330000	0.170692
340000	0.173294
350000	0.17585
360000	0.178362
370000	0.180831
380000	0.18326
390000	0.18565
400000	0.188002
410000	0.190317
420000	0.192598
430000	0.194845
440000	0.197059
450000	0.199241
460000	0.201393
470000	0.203515
480000	0.205607
490000	0.207672
500000	0.209709
510000	0.21172
520000	0.213705
530000	0.215665
540000	0.217601
550000	0.219513
560000	0.221403
570000	0.22327
580000	0.225116
590000	0.226941
600000	0.228745
610000	0.230529
620000	0.232293
630000	0.234039
640000	0.235765
650000	0.237474
660000	0.239165
670000	0.240838
680000	0.242494
690000	0.244133
700000	0.245756
710000	0.247362
720000	0.248953
730000	0.250529
740000	0.252089
750000	0.253635
760000	0.255167
770000	0.256684
780000	0.258187
790000	0.259676
800000	0.261153
810000	0.262616
820000	0.264066
830000	0.265504
840000	0.26693
850000	0.268343
860000	0.269745
870000	0.271135
880000	0.272513
890000	0.27388
900000	0.275236
910000	0.276581
920000	0.277916
930000	0.27924
940000	0.280554
950000	0.281857
960000	0.283151
970000	0.284435
980000	0.285709
990000	0.286974
1000000	0.288229
1010000	0.289475
1020000	0.290712
1030000	0.29194
1040000	0.29316
1050000	0.29437
1060000	0.295572
1070000	0.296766
1080000	0.297951
1090000	0.299128
1100000	0.300296
1110000	0.301457
1120000	0.30261
1130000	0.303755
1140000	0.304893
1150000	0.306023
1160000	0.307145
1170000	0.30826
1180000	0.309368
1190000	0.310469
1200000	0.311563
1210000	0.312649
1220000	0.313729
1230000	0.314803
1240000	0.315869
1250000	0.316929
1260000	0.317982
1270000	0.319029
1280000	0.32007
1290000	0.321104
1300000	0.322132
1310000	0.323154
1320000	0.324169
1330000	0.325179
1340000	0.326183
1350000	0.327181
1360000	0.328173
1370000	0.329159
1380000	0.33014
1390000	0.331115
1400000	0.332085
1410000	0.333049
1420000	0.334008
1430000	0.334961
1440000	0.335909
1450000	0.336852
1460000	0.33779
1470000	0.338723
1480000	0.33965
1490000	0.340573
1500000	0.341491
1510000	0.342404
1520000	0.343312
1530000	0.344215
1540000	0.345113
1550000	0.346007
1560000	0.346897
1570000	0.347781
1580000	0.348661
1590000	0.349537
1600000	0.350408
1610000	0.351275
1620000	0.352137
1630000	0.352996
1640000	0.35385
1650000	0.354699
1660000	0.355545
1670000	0.356386
1680000	0.357224
1690000	0.358057
1700000	0.358886
1710000	0.359711
1720000	0.360533
1730000	0.36135
1740000	0.362163
1750000	0.362973
1760000	0.363779
1770000	0.364581
1780000	0.365379
1790000	0.366174
1800000	0.366965
1810000	0.367752
1820000	0.368535
1830000	0.369315
1840000	0.370092
1850000	0.370865
1860000	0.371634
1870000	0.3724
1880000	0.373163
1890000	0.373922
1900000	0.374677
1910000	0.37543
1920000	0.376179
1930000	0.376924
1940000	0.377667
1950000	0.378406
1960000	0.379142
1970000	0.379875
1980000	0.380605
1990000	0.381332
2000000	0.382055
2010000	0.382776
2020000	0.383493
2030000	0.384207
2040000	0.384919
2050000	0.385627
2060000	0.386333
2070000	0.387035
2080000	0.387735
2090000	0.388432
2100000	0.389126
2110000	0.389817
2120000	0.390505
2130000	0.391191
2140000	0.391873
2150000	0.392553
2160000	0.39323
2170000	0.393905
2180000	0.394577
2190000	0.395246
2200000	0.395912
2210000	0.396576
2220000	0.397237
2230000	0.397896
2240000	0.398552
2250000	0.399206
2260000	0.399857
2270000	0.400505
2280000	0.401152
2290000	0.401795
2300000	0.402436
2310000	0.403075
2320000	0.403711
2330000	0.404345
2340000	0.404977
2350000	0.405606
2360000	0.406233
2370000	0.406857
2380000	0.407479
2390000	0.408099
2400000	0.408716
2410000	0.409332
2420000	0.409945
2430000	0.410555
2440000	0.411164
2450000	0.41177
2460000	0.412374
2470000	0.412976
2480000	0.413576
2490000	0.414173
2500000	0.414769
2510000	0.415362
2520000	0.415953
2530000	0.416542
2540000	0.417129
2550000	0.417714
2560000	0.418297
2570000	0.418878
2580000	0.419457
2590000	0.420034
2600000	0.420608
2610000	0.421181
2620000	0.421752
2630000	0.422321
2640000	0.422888
2650000	0.423453
2660000	0.424016
2670000	0.424578
2680000	0.425137
2690000	0.425694
2700000	0.42625
2710000	0.426803
2720000	0.427355
2730000	0.427905
2740000	0.428454
2750000	0.429
2760000	0.429545
2770000	0.430087
2780000	0.430628
2790000	0.431168
2800000	0.431705
2810000	0.432241
2820000	0.432775
2830000	0.433307
2840000	0.433837
2850000	0.434366
2860000	0.434893
2870000	0.435419
2880000	0.435942
2890000	0.436464
2900000	0.436985
2910000	0.437503
2920000	0.438021
2930000	0.438536
2940000	0.43905
2950000	0.439562
2960000	0.440073
2970000	0.440582
2980000	0.441089
2990000	0.441595
3000000	0.4421
3010000	0.442603
3020000	0.443104
3030000	0.443604
3040000	0.444102
3050000	0.444598
3060000	0.445094
3070000	0.445587
3080000	0.446079
3090000	0.44657
3100000	0.447059
3110000	0.447547
3120000	0.448034
3130000	0.448518
3140000	0.449002
3150000	0.449484
3160000	0.449964
3170000	0.450443
3180000	0.450921
3190000	0.451397
3200000	0.451872
3210000	0.452346
3220000	0.452818
3230000	0.453289
3240000	0.453758
3250000	0.454226
3260000	0.454693
3270000	0.455158
3280000	0.455622
3290000	0.456085
3300000	0.456546
3310000	0.457006
3320000	0.457465
3330000	0.457923
3340000	0.458379
3350000	0.458834
3360000	0.459287
3370000	0.45974
3380000	0.460191
3390000	0.46064
3400000	0.461089
3410000	0.461536
3420000	0.461982
3430000	0.462427
3440000	0.46287
3450000	0.463313
3460000	0.463754
3470000	0.464194
3480000	0.464632
3490000	0.46507
3500000	0.465506
3510000	0.465941
3520000	0.466375
3530000	0.466808
3540000	0.467239
3550000	0.46767
3560000	0.468099
3570000	0.468527
3580000	0.468954
3590000	0.46938
3600000	0.469804
3610000	0.470228
3620000	0.47065
3630000	0.471072
3640000	0.471492
3650000	0.471911
3660000	0.472329
3670000	0.472746
3680000	0.473162
3690000	0.473576
3700000	0.47399
3710000	0.474403
3720000	0.474814
3730000	0.475225
3740000	0.475634
3750000	0.476042
3760000	0.47645
3770000	0.476856
3780000	0.477261
3790000	0.477665
3800000	0.478068
3810000	0.47847
3820000	0.478871
3830000	0.479271
3840000	0.47967
3850000	0.480068
3860000	0.480465
3870000	0.480861
3880000	0.481256
3890000	0.48165
3900000	0.482043
3910000	0.482435
3920000	0.482826
3930000	0.483216
3940000	0.483605
3950000	0.483994
3960000	0.484381
3970000	0.484767
3980000	0.485152
3990000	0.485536
4000000	0.48592
4010000	0.486302
4020000	0.486684
4030000	0.487064
4040000	0.487444
4050000	0.487822
4060000	0.4882
4070000	0.488577
4080000	0.488953
4090000	0.489328
4100000	0.489702
4110000	0.490075
4120000	0.490448
4130000	0.490819
4140000	0.49119
4150000	0.491559
4160000	0.491928
4170000	0.492296
4180000	0.492663
4190000	0.493029
4200000	0.493394
4210000	0.493759
4220000	0.494122
4230000	0.494485
4240000	0.494847
4250000	0.495208
4260000	0.495568
4270000	0.495927
4280000	0.496286
4290000	0.496644
4300000	0.497
4310000	0.497356
4320000	0.497712
4330000	0.498066
4340000	0.49842
4350000	0.498772
4360000	0.499124
4370000	0.499475
4380000	0.499826
4390000	0.500175
4400000	0.500524
4410000	0.500872
4420000	0.501219
4430000	0.501565
4440000	0.501911
4450000	0.502256
4460000	0.5026
4470000	0.502943
4480000	0.503285
4490000	0.503627
4500000	0.503968
4510000	0.504308
4520000	0.504647
4530000	0.504986
4540000	0.505324
4550000	0.505661
4560000	0.505998
4570000	0.506333
4580000	0.506668
4590000	0.507002
4600000	0.507336
4610000	0.507668
4620000	0.508
4630000	0.508332
4640000	0.508662
4650000	0.508992
4660000	0.509321
4670000	0.509649
4680000	0.509977
4690000	0.510304
4700000	0.51063
4710000	0.510956
4720000	0.51128
4730000	0.511605
4740000	0.511928
4750000	0.512251
4760000	0.512573
4770000	0.512894
4780000	0.513215
4790000	0.513535
4800000	0.513854
4810000	0.514173
4820000	0.514491
4830000	0.514808
4840000	0.515125
4850000	0.515441
4860000	0.515756
4870000	0.516071
4880000	0.516385
4890000	0.516698
4900000	0.517011
4910000	0.517323
4920000	0.517635
4930000	0.517945
4940000	0.518255
4950000	0.518565
4960000	0.518874
4970000	0.519182
4980000	0.519489
4990000	0.519796
5000000	0.520103
5010000	0.520408
5020000	0.520713
5030000	0.521018
5040000	0.521322
5050000	0.521625
5060000	0.521927
5070000	0.522229
5080000	0.522531
5090000	0.522831
5100000	0.523131
5110000	0.523431
5120000	0.52373
5130000	0.524028
5140000	0.524326
5150000	0.524623
5160000	0.52492
5170000	0.525216
5180000	0.525511
5190000	0.525806
5200000	0.5261
5210000	0.526393
5220000	0.526686
5230000	0.526979
5240000	0.527271
5250000	0.527562
5260000	0.527853
5270000	0.528143
5280000	0.528432
5290000	0.528721
5300000	0.52901
5310000	0.529298
5320000	0.529585
5330000	0.529872
5340000	0.530158
5350000	0.530444
5360000	0.530729
5370000	0.531013
5380000	0.531297
5390000	0.531581
5400000	0.531864
5410000	0.532146
5420000	0.532428
5430000	0.532709
5440000	0.53299
5450000	0.53327
5460000	0.53355
5470000	0.533829
5480000	0.534107
5490000	0.534385
5500000	0.534663
5510000	0.53494
5520000	0.535216
5530000	0.535492
5540000	0.535768
5550000	0.536043
5560000	0.536317
5570000	0.536591
5580000	0.536864
5590000	0.537137
5600000	0.53741
5610000	0.537681
5620000	0.537953
5630000	0.538223
5640000	0.538494
5650000	0.538764
5660000	0.539033
5670000	0.539302
5680000	0.53957
5690000	0.539838
5700000	0.540105
5710000	0.540372
5720000	0.540638
5730000	0.540904
5740000	0.541169
5750000	0.541434
5760000	0.541698
5770000	0.541962
5780000	0.542226
5790000	0.542489
5800000	0.542751
5810000	0.543013
5820000	0.543275
5830000	0.543536
5840000	0.543796
5850000	0.544056
5860000	0.544316
5870000	0.544575
5880000	0.544833
5890000	0.545092
5900000	0.545349
5910000	0.545607
5920000	0.545863
5930000	0.54612
5940000	0.546376
5950000	0.546631
5960000	0.546886
5970000	0.54714
5980000	0.547394
5990000	0.547648
6000000	0.547901
6010000	0.548154
6020000	0.548406
6030000	0.548658
6040000	0.548909
6050000	0.54916
6060000	0.54941
6070000	0.549661
6080000	0.54991
6090000	0.550159
6100000	0.550408
6110000	0.550656
6120000	0.550904
6130000	0.551151
6140000	0.551398
6150000	0.551645
6160000	0.551891
6170000	0.552137
6180000	0.552382
6190000	0.552627
6200000	0.552871
6210000	0.553115
6220000	0.553359
6230000	0.553602
6240000	0.553845
6250000	0.554087
6260000	0.554329
6270000	0.554571
6280000	0.554812
6290000	0.555052
6300000	0.555293
6310000	0.555533
6320000	0.555772
6330000	0.556011
6340000	0.55625
6350000	0.556488
6360000	0.556726
6370000	0.556963
6380000	0.5572
6390000	0.557437
6400000	0.557673
6410000	0.557909
6420000	0.558144
6430000	0.558379
6440000	0.558614
6450000	0.558848
6460000	0.559082
6470000	0.559316
6480000	0.559549
6490000	0.559781
6500000	0.560014
6510000	0.560246
6520000	0.560477
6530000	0.560708
6540000	0.560939
6550000	0.561169
6560000	0.5614
6570000	0.561629
6580000	0.561858
6590000	0.562087
6600000	0.562316
6610000	0.562544
6620000	0.562772
6630000	0.562999
6640000	0.563226
6650000	0.563453
6660000	0.563679
6670000	0.563905
6680000	0.56413
6690000	0.564356
6700000	0.56458
6710000	0.564805
6720000	0.565029
6730000	0.565253
6740000	0.565476
6750000	0.565699
6760000	0.565922
6770000	0.566144
6780000	0.566366
6790000	0.566587
6800000	0.566809
6810000	0.567029
6820000	0.56725
6830000	0.56747
6840000	0.56769
6850000	0.567909
6860000	0.568129
6870000	0.568347
6880000	0.568566
6890000	0.568784
6900000	0.569001
6910000	0.569219
6920000	0.569436
6930000	0.569653
6940000	0.569869
6950000	0.570085
6960000	0.570301
6970000	0.570516
6980000	0.570731
6990000	0.570946
7000000	0.57116
7010000	0.571374
7020000	0.571588
7030000	0.571801
7040000	0.572014
7050000	0.572227
7060000	0.572439
7070000	0.572651
7080000	0.572863
7090000	0.573074
7100000	0.573285
7110000	0.573496
7120000	0.573706
7130000	0.573916
7140000	0.574126
7150000	0.574335
7160000	0.574544
7170000	0.574753
7180000	0.574961
7190000	0.575169
7200000	0.575377
7210000	0.575585
7220000	0.575792
7230000	0.575999
7240000	0.576205
7250000	0.576412
7260000	0.576617
7270000	0.576823
7280000	0.577028
7290000	0.577233
7300000	0.577438
7310000	0.577642
7320000	0.577846
7330000	0.57805
7340000	0.578253
7350000	0.578456
7360000	0.578659
7370000	0.578862
7380000	0.579064
7390000	0.579266
7400000	0.579467
7410000	0.579669
7420000	0.57987
7430000	0.58007
7440000	0.580271
7450000	0.580471
7460000	0.58067
7470000	0.58087
7480000	0.581069
7490000	0.581268
7500000	0.581467
7510000	0.581665
7520000	0.581863
7530000	0.582061
7540000	0.582258
7550000	0.582455
7560000	0.582652
7570000	0.582849
7580000	0.583045
7590000	0.583241
7600000	0.583437
7610000	0.583632
7620000	0.583827
7630000	0.584022
7640000	0.584216
7650000	0.584411
7660000	0.584605
7670000	0.584798
7680000	0.584992
7690000	0.585185
7700000	0.585378
7710000	0.58557
7720000	0.585763
7730000	0.585955
7740000	0.586146
7750000	0.586338
7760000	0.586529
7770000	0.58672
7780000	0.58691
7790000	0.587101
7800000	0.587291
7810000	0.587481
7820000	0.58767
7830000	0.587859
7840000	0.588048
7850000	0.588237
7860000	0.588426
7870000	0.588614
7880000	0.588802
7890000	0.588989
7900000	0.589177
7910000	0.589364
7920000	0.589551
7930000	0.589737
7940000	0.589923
7950000	0.59011
7960000	0.590295
7970000	0.590481
7980000	0.590666
7990000	0.590851
8000000	0.591036
8010000	0.59122
8020000	0.591405
8030000	0.591589
8040000	0.591772
8050000	0.591956
8060000	0.592139
8070000	0.592322
8080000	0.592505
8090000	0.592687
8100000	0.592869
8110000	0.593051
8120000	0.593233
8130000	0.593414
8140000	0.593595
8150000	0.593776
8160000	0.593957
8170000	0.594137
8180000	0.594317
8190000	0.594497
8200000	0.594677
8210000	0.594857
8220000	0.595036
8230000	0.595215
8240000	0.595393
8250000	0.595572
8260000	0.59575
8270000	0.595928
8280000	0.596105
8290000	0.596283
8300000	0.59646
8310000	0.596637
8320000	0.596814
8330000	0.59699
8340000	0.597167
8350000	0.597343
8360000	0.597518
8370000	0.597694
8380000	0.597869
8390000	0.598044
8400000	0.598219
8410000	0.598394
8420000	0.598568
8430000	0.598742
8440000	0.598916
8450000	0.59909
8460000	0.599263
8470000	0.599436
8480000	0.599609
8490000	0.599782
8500000	0.599954
8510000	0.600126
8520000	0.600298
8530000	0.60047
8540000	0.600642
8550000	0.600813
8560000	0.600984
8570000	0.601155
8580000	0.601326
8590000	0.601496
8600000	0.601666
8610000	0.601836
8620000	0.602006
8630000	0.602176
8640000	0.602345
8650000	0.602514
8660000	0.602683
8670000	0.602851
8680000	0.60302
8690000	0.603188
8700000	0.603356
8710000	0.603523
8720000	0.603691
8730000	0.603858
8740000	0.604025
8750000	0.604192
8760000	0.604359
8770000	0.604525
8780000	0.604691
8790000	0.604857
8800000	0.605023
8810000	0.605189
8820000	0.605354
8830000	0.605519
8840000	0.605684
8850000	0.605849
8860000	0.606013
8870000	0.606178
8880000	0.606342
8890000	0.606505
8900000	0.606669
8910000	0.606833
8920000	0.606996
8930000	0.607159
8940000	0.607322
8950000	0.607484
8960000	0.607646
8970000	0.607809
8980000	0.607971
8990000	0.608132
9000000	0.608294
9010000	0.608455
9020000	0.608616
9030000	0.608777
9040000	0.608938
9050000	0.609098
9060000	0.609259
9070000	0.609419
9080000	0.609579
9090000	0.609739
9100000	0.609898
9110000	0.610057
9120000	0.610216
9130000	0.610375
9140000	0.610534
9150000	0.610692
9160000	0.610851
9170000	0.611009
9180000	0.611167
9190000	0.611324
9200000	0.611482
9210000	0.611639
9220000	0.611796
9230000	0.611953
9240000	0.61211
9250000	0.612266
9260000	0.612423
9270000	0.612579
9280000	0.612735
9290000	0.61289
9300000	0.613046
9310000	0.613201
9320000	0.613356
9330000	0.613511
9340000	0.613666
9350000	0.613821
9360000	0.613975
9370000	0.614129
9380000	0.614283
9390000	0.614437
9400000	0.614591
9410000	0.614744
9420000	0.614897
9430000	0.615051
9440000	0.615203
9450000	0.615356
9460000	0.615509
9470000	0.615661
9480000	0.615813
9490000	0.615965
9500000	0.616117
9510000	0.616268
9520000	0.61642
9530000	0.616571
9540000	0.616722
9550000	0.616873
9560000	0.617023
9570000	0.617174
9580000	0.617324
9590000	0.617474
9600000	0.617624
9610000	0.617774
9620000	0.617923
9630000	0.618073
9640000	0.618222
9650000	0.618371
9660000	0.61852
9670000	0.618668
9680000	0.618817
9690000	0.618965
9700000	0.619113
9710000	0.619261
9720000	0.619409
9730000	0.619556
9740000	0.619704
9750000	0.619851
9760000	0.619998
9770000	0.620145
9780000	0.620292
9790000	0.620438
9800000	0.620585
9810000	0.620731
9820000	0.620877
9830000	0.621023
9840000	0.621168
9850000	0.621314
9860000	0.621459
9870000	0.621604
9880000	0.621749
9890000	0.621894
9900000	0.622038
9910000	0.622183
9920000	0.622327
9930000	0.622471
9940000	0.622615
9950000	0.622759
9960000	0.622902
9970000	0.623046
9980000	0.623189
9990000	0.623332
10000000	0.623475
10010000	0.623618
10020000	0.62376
10030000	0.623903
10040000	0.624045
10050000	0.624187
10060000	0.624329
10070000	0.624471
10080000	0.624612
10090000	0.624754
10100000	0.624895
10110000	0.625036
10120000	0.625177
10130000	0.625318
10140000	0.625458
10150000	0.625599
10160000	0.625739
10170000	0.625879
10180000	0.626019
10190000	0.626159
10200000	0.626299
10210000	0.626438
10220000	0.626577
10230000	0.626717
10240000	0.626855
10250000	0.626994
10260000	0.627133
10270000	0.627271
10280000	0.62741
10290000	0.627548
10300000	0.627686
10310000	0.627824
10320000	0.627962
10330000	0.628099
10340000	0.628236
10350000	0.628374
10360000	0.628511
10370000	0.628648
10380000	0.628784
10390000	0.628921
10400000	0.629058
10410000	0.629194
10420000	0.62933
10430000	0.629466
10440000	0.629602
10450000	0.629738
10460000	0.629873
10470000	0.630009
10480000	0.630144
10490000	0.630279
10500000	0.630414
10510000	0.630548
10520000	0.630683
10530000	0.630818
10540000	0.630952
10550000	0.631086
10560000	0.63122
10570000	0.631354
10580000	0.631488
10590000	0.631621
10600000	0.631755
10610000	0.631888
10620000	0.632021
10630000	0.632154
10640000	0.632287
10650000	0.63242
10660000	0.632552
10670000	0.632685
10680000	0.632817
10690000	0.632949
10700000	0.633081
10710000	0.633213
10720000	0.633344
10730000	0.633476
10740000	0.633607
10750000	0.633738
10760000	0.633869
10770000	0.634
10780000	0.634131
10790000	0.634262
10800000	0.634392
10810000	0.634523
10820000	0.634653
10830000	0.634783
10840000	0.634913
10850000	0.635043
10860000	0.635172
10870000	0.635302
10880000	0.635431
10890000	0.63556
10900000	0.635689
10910000	0.635818
10920000	0.635947
10930000	0.636076
10940000	0.636204
10950000	0.636333
10960000	0.636461
10970000	0.636589
10980000	0.636717
10990000	0.636845
11000000	0.636973
11010000	0.6371
11020000	0.637227
11030000	0.637355
11040000	0.637482
11050000	0.637609
11060000	0.637736
11070000	0.637863
11080000	0.637989
11090000	0.638115
11100000	0.638242
11110000	0.638368
11120000	0.638494
11130000	0.63862
11140000	0.638746
11150000	0.638871
11160000	0.638997
11170000	0.639122
11180000	0.639247
11190000	0.639373
11200000	0.639497
11210000	0.639622
11220000	0.639747
11230000	0.639872
11240000	0.639996
11250000	0.64012
11260000	0.640245
11270000	0.640369
11280000	0.640492
11290000	0.640616
11300000	0.64074
11310000	0.640863
11320000	0.640987
11330000	0.64111
11340000	0.641233
11350000	0.641356
11360000	0.641479
11370000	0.641602
11380000	0.641724
11390000	0.641847
11400000	0.641969
11410000	0.642091
11420000	0.642213
11430000	0.642335
11440000	0.642457
11450000	0.642579
11460000	0.642701
11470000	0.642822
11480000	0.642943
11490000	0.643064
11500000	0.643186
11510000	0.643306
11520000	0.643427
11530000	0.643548
11540000	0.643668
11550000	0.643789
11560000	0.643909
11570000	0.644029
11580000	0.644149
11590000	0.644269
11600000	0.644389
11610000	0.644509
11620000	0.644628
11630000	0.644748
11640000	0.644867
11650000	0.644986
11660000	0.645105
11670000	0.645224
11680000	0.645343
11690000	0.645462
11700000	0.64558
11710000	0.645699
11720000	0.645817
11730000	0.645935
11740000	0.646053
11750000	0.646171
11760000	0.646289
11770000	0.646407
11780000	0.646524
11790000	0.646642
11800000	0.646759
11810000	0.646876
11820000	0.646993
11830000	0.647111
11840000	0.647228
11850000	0.647344
11860000	0.647461
11870000	0.647577
11880000	0.647694
11890000	0.64781
11900000	0.647926
11910000	0.648042
11920000	0.648158
11930000	0.648274
11940000	0.648389
11950000	0.648505
11960000	0.64862
11970000	0.648736
11980000	0.648851
11990000	0.648966
12000000	0.649081
12010000	0.649196
12020000	0.649311
12030000	0.649425
12040000	0.64954
12050000	0.649654
12060000	0.649769
12070000	0.649883
12080000	0.649997
12090000	0.650111
12100000	0.650225
12110000	0.650338
12120000	0.650452
12130000	0.650565
12140000	0.650679
12150000	0.650792
12160000	0.650905
12170000	0.651018
12180000	0.651131
12190000	0.651244
12200000	0.651357
12210000	0.651469
12220000	0.651581
12230000	0.651694
12240000	0.651806
12250000	0.651918
12260000	0.65203
12270000	0.652142
12280000	0.652254
12290000	0.652366
12300000	0.652477
12310000	0.652589
12320000	0.6527
12330000	0.652811
12340000	0.652922
12350000	0.653033
12360000	0.653144
12370000	0.653255
12380000	0.653366
12390000	0.653476
12400000	0.653587
12410000	0.653697
12420000	0.653808
12430000	0.653918
12440000	0.654028
12450000	0.654138
12460000	0.654247
12470000	0.654357
12480000	0.654467
12490000	0.654576
12500000	0.654686
12510000	0.654795
12520000	0.654904
12530000	0.655013
12540000	0.655122
12550000	0.655231
12560000	0.65534
12570000	0.655449
12580000	0.655557
12590000	0.655665
12600000	0.655774
12610000	0.655882
12620000	0.65599
12630000	0.656098
12640000	0.656206
12650000	0.656314
12660000	0.656422
12670000	0.656529
12680000	0.656637
12690000	0.656744
12700000	0.656851
12710000	0.656959
12720000	0.657066
12730000	0.657173
12740000	0.657279
12750000	0.657386
12760000	0.657493
12770000	0.6576
12780000	0.657706
12790000	0.657812
12800000	0.657918
12810000	0.658025
12820000	0.658131
12830000	0.658237
12840000	0.658342
12850000	0.658448
12860000	0.658554
12870000	0.65866
12880000	0.658765
12890000	0.65887
12900000	0.658975
12910000	0.659081
12920000	0.659186
12930000	0.659291
12940000	0.659395
12950000	0.6595
12960000	0.659605
12970000	0.65971
12980000	0.659814
12990000	0.659918
13000000	0.660022
13010000	0.660127
13020000	0.660231
13030000	0.660335
13040000	0.660439
13050000	0.660542
13060000	0.660646
13070000	0.66075
13080000	0.660853
13090000	0.660956
13100000	0.66106
13110000	0.661163
13120000	0.661266
13130000	0.661369
13140000	0.661472
13150000	0.661575
13160000	0.661677
13170000	0.66178
13180000	0.661882
13190000	0.661985
13200000	0.662087
13210000	0.662189
13220000	0.662291
13230000	0.662393
13240000	0.662496
13250000	0.662597
13260000	0.662699
13270000	0.6628
13280000	0.662902
13290000	0.663004
13300000	0.663105
13310000	0.663206
13320000	0.663307
13330000	0.663408
13340000	0.663509
13350000	0.663611
13360000	0.663711
13370000	0.663812
13380000	0.663912
13390000	0.664013
13400000	0.664114
13410000	0.664214
13420000	0.664314
13430000	0.664414
13440000	0.664514
13450000	0.664614
13460000	0.664714
13470000	0.664814
13480000	0.664913
13490000	0.665013
13500000	0.665113
13510000	0.665212
13520000	0.665312
13530000	0.665411
13540000	0.66551
13550000	0.665609
13560000	0.665708
13570000	0.665807
13580000	0.665906
13590000	0.666004
13600000	0.666103
13610000	0.666201
13620000	0.6663
13630000	0.666398
13640000	0.666496
13650000	0.666594
13660000	0.666692
13670000	0.66679
13680000	0.666888
13690000	0.666986
13700000	0.667084
13710000	0.667181
13720000	0.667279
13730000	0.667376
13740000	0.667474
13750000	0.667571
13760000	0.667668
13770000	0.667765
13780000	0.667862
13790000	0.667959
13800000	0.668056
13810000	0.668153
13820000	0.66825
13830000	0.668346
13840000	0.668442
13850000	0.668539
13860000	0.668635
13870000	0.668732
13880000	0.668828
13890000	0.668924
13900000	0.66902
13910000	0.669116
13920000	0.669211
13930000	0.669307
13940000	0.669403
13950000	0.669498
13960000	0.669594
13970000	0.669689
13980000	0.669784
13990000	0.66988
14000000	0.669975
14010000	0.67007
14020000	0.670165
14030000	0.670259
14040000	0.670354
14050000	0.670449
14060000	0.670544
14070000	0.670638
14080000	0.670732
14090000	0.670827
14100000	0.670921
14110000	0.671016
14120000	0.67111
14130000	0.671203
14140000	0.671297
14150000	0.671391
14160000	0.671485
14170000	0.671579
14180000	0.671673
14190000	0.671766
14200000	0.671859
14210000	0.671953
14220000	0.672046
14230000	0.672139
14240000	0.672233
14250000	0.672325
14260000	0.672418
14270000	0.672511
14280000	0.672604
14290000	0.672697
14300000	0.67279
14310000	0.672882
14320000	0.672974
14330000	0.673067
14340000	0.673159
14350000	0.673251
14360000	0.673344
14370000	0.673436
14380000	0.673527
14390000	0.673619
14400000	0.673711
14410000	0.673803
14420000	0.673895
14430000	0.673986
14440000	0.674078
14450000	0.674169
14460000	0.67426
14470000	0.674352
14480000	0.674443
14490000	0.674534
14500000	0.674625
14510000	0.674716
14520000	0.674807
14530000	0.674898
14540000	0.674988
14550000	0.675079
14560000	0.67517
14570000	0.67526
14580000	0.67535
14590000	0.675441
14600000	0.675531
14610000	0.675621
14620000	0.675711
14630000	0.675802
14640000	0.675891
14650000	0.675981
14660000	0.676071
14670000	0.676161
14680000	0.67625
14690000	0.67634
14700000	0.67643
14710000	0.676519
14720000	0.676608
14730000	0.676697
14740000	0.676786
14750000	0.676876
14760000	0.676965
14770000	0.677054
14780000	0.677142
14790000	0.677231
14800000	0.67732
14810000	0.677409
14820000	0.677497
14830000	0.677586
14840000	0.677674
14850000	0.677762
14860000	0.677851
14870000	0.677939
14880000	0.678027
14890000	0.678115
14900000	0.678203
14910000	0.678291
14920000	0.678379
14930000	0.678467
14940000	0.678554
14950000	0.678642
14960000	0.67873
14970000	0.678817
14980000	0.678904
14990000	0.678992
15000000	0.679079
15010000	0.679166
15020000	0.679253
15030000	0.67934
15040000	0.679427
15050000	0.679514
15060000	0.679601
15070000	0.679687
15080000	0.679774
15090000	0.679861
15100000	0.679947
15110000	0.680034
15120000	0.68012
15130000	0.680206
15140000	0.680292
15150000	0.680379
15160000	0.680465
15170000	0.680551
15180000	0.680637
15190000	0.680723
15200000	0.680808
15210000	0.680894
15220000	0.68098
15230000	0.681065
15240000	0.681151
15250000	0.681237
15260000	0.681322
15270000	0.681407
15280000	0.681492
15290000	0.681577
15300000	0.681662
15310000	0.681748
15320000	0.681833
15330000	0.681918
15340000	0.682002
15350000	0.682087
15360000	0.682171
15370000	0.682256
15380000	0.682341
15390000	0.682425
15400000	0.68251
15410000	0.682594
15420000	0.682678
15430000	0.682762
15440000	0.682846
15450000	0.68293
15460000	0.683014
15470000	0.683099
15480000	0.683182
15490000	0.683266
15500000	0.68335
15510000	0.683433
15520000	0.683517
15530000	0.6836
15540000	0.683684
15550000	0.683767
15560000	0.683851
15570000	0.683934
15580000	0.684017
15590000	0.6841
15600000	0.684183
15610000	0.684266
15620000	0.684349
15630000	0.684432
15640000	0.684514
15650000	0.684597
15660000	0.684679
15670000	0.684762
15680000	0.684844
15690000	0.684927
15700000	0.685009
15710000	0.685092
15720000	0.685174
15730000	0.685256
16380000	0.690457
18220000	0.703851
19280000	0.710794
21570000	0.724212
23240000	0.732852
25110000	0.741582
27390000	0.751095
30680000	0.763042
33680000	0.772469
36630000	0.780649
40680000	0.790458
45900000	0.801199
51170000	0.810375
58760000	0.821415
66270000	0.830447
76170000	0.840301
88310000	0.850084
104580000	0.860533
124350000	0.870526
155510000	0.882512
185790000	0.891314
246630000	0.90483
288270000	0.911499
352190000	0.920526
461120000	0.931763
570390000	0.941869
729990000	0.950101
931240000	0.960481
1128350000	0.970647
1320300000	0.980548
1541990000	0.991982
1697446279	1

## Sheet: Extended Fig4
Database	index	CentName	pred1	pred2	pred3	pred4	pred5	DCD/BFD	uniref30	mgnify	pdb	uniref90
DeepClust	1	AGNOSTOS_GB_GCA_002691585.1_NZIM01000089.1_10_+_5343_7406_orf-10	42.0816	40.6024	46.6398	45.1182	44.6121	5	0	4	10	2
DeepClust	2	AGNOSTOS_GB_GCA_002729615.1_PBYM01000030.1_102_-_63157_64275_orf-102	67.6884	64.4421	70.6143	67.6517	62.6367	158	8	21	10	3
DeepClust	3	AGNOSTOS_mRNA.TARA_ARC_108_MAG_00279_000000010002.2.3_assembled_CDS	69.4623	64.8347	56.8502	70.4495	57.8229	85	2	38	72	0
DeepClust	4	AGNOSTOS_mRNA.TARA_SOC_28_MAG_00076_000000005218.1.1_assembled_CDS	82.0747	74.7947	75.4964	77.3425	76.3109	202	2	17	13	2
DeepClust	5	AGNOSTOS_RS_GCF_000398925.1_NZ_KB976103.1_1807_-_1863268_1863807_orf-1807	84.6298	85.3353	87.4886	86.034	86.0816	14	6	3	10	2
DeepClust	6	AGNOSTOS_RS_GCF_000525635.1_NZ_CP007155.1_841_+_873305_874513_orf-841	64.0624	62.1921	58.3153	61.0865	59.1385	122	0	25	198	70
DeepClust	7	AGNOSTOS_RS_GCF_000686605.1_NZ_JMLC01000017.1_37_+_40946_41431_orf-37	86.8938	87.5457	88.1077	89.8272	87.1971	90	89	2	10	4
DeepClust	8	AGNOSTOS_RS_GCF_000739595.1_NZ_BBJP01000069.1_2_+_862_1623_orf-2	63.3425	60.7812	64.9429	58.604	51.1209	41	27	7	10	22
DeepClust	9	AGNOSTOS_RS_GCF_001020225.1_NZ_LDPN01000022.1_111_+_115870_116349_orf-111	61.4627	58.2941	64.3868	60.9399	67.447	18	5	4	25	9
DeepClust	10	AGNOSTOS_TARA_NCLDV_18474	84.9008	84.5049	85.5828	80.9175	84.854	27	0	4	10	0
DeepClust	11	AGNOSTOS_TOSAG51-11_CNS_annotations-pep_Parent=Gene886_assembled_CDS	57.7595	54.3332	61.3841	59.891	57.3431	49	0	24	15	0
DeepClust	12	AGNOSTOS_UBA8758_contig_3399_13_+_7077_7331_orf-13	57.7985	55.8392	39.3452	40.8491	49.7093	3	0	4	10	0
DeepClust	13	Engineered_Metagenomes_JGI_Ga0073899_104769202	71.9809	70.3734	73.8936	73.3851	74.4822	27	0	5	177	2
DeepClust	14	Engineered_Metagenomes_JGI_Ga0075182_112469921	68.306	62.44	64.6858	62.4418	58.1816	184	2	19	23	5
DeepClust	15	Engineered_Metagenomes_JGI_Ga0075184_101127832	77.0127	76.5023	74.0229	76.105	75.9249	25	2	7	10	1
DeepClust	16	Engineered_Metagenomes_JGI_Ga0079103_14148432	86.3188	86.0508	84.569	86.6791	86.2494	35	0	7	55	0
DeepClust	17	Engineered_Metagenomes_JGI_Ga0116163_10662172	80.9063	80.029	79.4068	79.3158	77.463	336	4	44	11	3
DeepClust	18	Engineered_Metagenomes_JGI_Ga0116187_10003968	66.5921	66.7441	65.4219	70.2613	67.564	44	1	7	10	0
DeepClust	19	Engineered_Metagenomes_JGI_Ga0116191_10150534	57.4853	54.6114	52.0414	48.5525	53.703	9	0	3	10	1
DeepClust	20	Engineered_Metagenomes_JGI_Ga0116237_135866001	39.2409	39.2113	40.3273	42.568	36.5647	8	0	1	10	0
DeepClust	21	Engineered_Metagenomes_JGI_Ga0116239_100298683	45.5253	41.4935	37.0463	42.7879	33.9544	38	0	20	10	0
DeepClust	22	Engineered_Metagenomes_JGI_Ga0116241_109919392	79.1352	76.7232	83.163	79.2911	73.7828	77	1	12	370	1
DeepClust	23	Engineered_Metagenomes_JGI_Ga0123334_14907891	87.586	84.657	87.4529	87.9147	88.1242	37	8	4	10	16
DeepClust	24	Engineered_Metagenomes_JGI_Ga0123334_15667951	76.2556	74.9759	80.2227	80.4286	79.3427	106	89	9	46	2
DeepClust	25	Engineered_Metagenomes_JGI_Ga0172382_110643091	83.4554	83.1772	87.6334	85.5564	86.478	103	18	12	10	5
DeepClust	26	Engineered_Metagenomes_JGI_Ga0183095_10075466	80.041	81.1466	81.4629	79.5321	79.7719	52	46	3	48	1
DeepClust	27	Engineered_Metagenomes_JGI_Ga0207718_100002822	81.6295	80.5016	81.5253	82.7718	81.0606	55	5	7	24	8
DeepClust	28	Engineered_Metagenomes_JGI_Ga0208694_14965431	54.2843	53.5202	53.3546	55.097	55.9389	20	0	4	10	0
DeepClust	29	Engineered_Metagenomes_JGI_Ga0265295_10401923	56.2646	50.3717	46.3561	47.7295	43.8868	175	95	16	52	3
DeepClust	30	Engineered_Metagenomes_JGI_Ga0302252_10513351	56.492	50.2445	53.8099	54.8064	51.101	17	1	4	12	2
DeepClust	31	Engineered_Metagenomes_JGI_Ga0496010_0260763_96_872	78.8209	77.9322	73.785	78.7334	75.7952	183	1	14	200	3
DeepClust	32	Engineered_Metagenomes_JGI_Ga0496059_041388_192_1169	59.4173	52.8588	51.6121	51.8063	56.231	1198	1178	22	10	63
DeepClust	33	Engineered_Metagenomes_JGI_Ga0496061_036735_242_400	75.2115	76.5781	77.7105	77.752	76.9504	17	5	1	20	0
DeepClust	34	Engineered_Metagenomes_JGI_Ga0498939_003743_21970_22638	94.6909	94.1294	95.151	94.4432	94.4182	104	4	8	10	2
DeepClust	35	Environmental_JGI_Aquatic_B570J29578_10329851	50.772	47.7267	43.9189	53.4625	46.7495	40	0	12	10	0
DeepClust	36	Environmental_JGI_Aquatic_B570J29606_10042832	77.7239	78.3614	80.4903	79.0564	78.2443	185	182	4	10	2
DeepClust	37	Environmental_JGI_Aquatic_B570J40625_1000375444	89.8952	90.3788	90.9635	89.1747	89.4243	30	0	10	10	0
DeepClust	38	Environmental_JGI_Aquatic_B570J40625_1018580061	73.5745	71.6307	72.6137	71.2052	71.9866	8	0	4	27	0
DeepClust	39	Environmental_JGI_Aquatic_C687J13239_100218815	54.3567	46.9895	61.0368	58.441	43.0933	4	0	3	10	0
DeepClust	40	Environmental_JGI_Aquatic_DelMOSpr2010_105201791	67.5501	71.4198	80.9496	67.6716	69.3899	11	0	3	16	0
DeepClust	41	Environmental_JGI_Aquatic_Ga0007751_114791511	69.5494	57.8361	71.7074	75.0135	64.7926	38	4	14	50	4
DeepClust	42	Environmental_JGI_Aquatic_Ga0007759_113247971	57.341	53.1044	55.7053	54.9751	60.1713	200	0	90	10	0
DeepClust	43	Environmental_JGI_Aquatic_Ga0007760_112908421	84.0003	82.8057	83.6738	83.4778	83.7897	208	0	38	205	2
DeepClust	44	Environmental_JGI_Aquatic_Ga0007787_100466661	65.0271	62.6983	60.5322	63.8321	59.7426	102	0	12	10	0
DeepClust	45	Environmental_JGI_Aquatic_Ga0007787_109486611	65.5987	63.238	67.6688	66.0436	66.6477	5	0	5	20	2
DeepClust	46	Environmental_JGI_Aquatic_Ga0007794_102492911	80.0821	80.6986	81.5017	81.1394	80.7346	100	0	18	28	0
DeepClust	47	Environmental_JGI_Aquatic_Ga0007801_101318551	57.7014	52.3254	56.812	60.9388	56.914	37	0	11	10	0
DeepClust	48	Environmental_JGI_Aquatic_Ga0007805_12086651	75.3356	66.62	75.2299	74.0417	72.3445	251	33	15	10	0
DeepClust	49	Environmental_JGI_Aquatic_Ga0007852_11825921	58.3774	50.9344	53.5178	66.4805	54.2041	57	0	19	10	0
DeepClust	50	Environmental_JGI_Aquatic_Ga0007854_100000438	77.983	75.6161	80.138	79.393	77.6587	67	3	24	10	6
DeepClust	51	Environmental_JGI_Aquatic_Ga0007875_10894661	73.2184	69.2835	64.461	70.0414	66.9403	32	0	8	14	1
DeepClust	52	Environmental_JGI_Aquatic_Ga0008648_100836382	67.3604	64.9115	67.7433	64.8109	68.932	7	0	3	12	0
DeepClust	53	Environmental_JGI_Aquatic_Ga0008649_100133184	55.834	52.3457	43.1216	56.1135	46.8572	5	0	3	10	0
DeepClust	54	Environmental_JGI_Aquatic_Ga0008649_108103321	64.1001	64.073	70.35	67.1949	63.0799	4	0	2	10	1
DeepClust	55	Environmental_JGI_Aquatic_Ga0049080_100609522	63.4295	74.1513	79.368	73.1784	73.0412	63	3	6	15	1
DeepClust	56	Environmental_JGI_Aquatic_Ga0055584_1000580174	84.1814	84.4511	82.0837	82.6495	81.3719	25	0	6	12	0
DeepClust	57	Environmental_JGI_Aquatic_Ga0062387_1066955681	66.5082	67.2353	68.0299	65.6568	67.5325	422	0	20	12	0
DeepClust	58	Environmental_JGI_Aquatic_Ga0063117_10242211	62.5236	53.5605	52.7219	55.1746	51.0005	158	0	16	10	0
DeepClust	59	Environmental_JGI_Aquatic_Ga0066372_101800832	53.4752	40.3503	61.0246	39.4373	62.59	6	0	4	10	1
DeepClust	60	Environmental_JGI_Aquatic_Ga0066521_1095202	86.8043	88.9899	84.7226	89.2185	89.0755	4	0	2	18	1
DeepClust	61	Environmental_JGI_Aquatic_Ga0066609_104959042	63.9862	64.1421	68.9561	65.803	65.146	11	0	2	14	0
DeepClust	62	Environmental_JGI_Aquatic_Ga0066850_100025834	64.4248	62.1706	61.4284	62.9533	62.0822	8	0	4	189	1
DeepClust	63	Environmental_JGI_Aquatic_Ga0066855_113726541	64.04	67.428	73.3873	68.9878	72.7556	22	13	6	10	12
DeepClust	64	Environmental_JGI_Aquatic_Ga0068877_102242001	69.0787	66.2014	69.1765	71.1922	64.8256	3662	3009	10	500	0
DeepClust	65	Environmental_JGI_Aquatic_Ga0068877_107269451	42.568	37.727	38.3101	39.1378	36.1621	219	0	34	10	0
DeepClust	66	Environmental_JGI_Aquatic_Ga0070746_105955822	86.7494	86.3172	87.2516	86.1903	86.3165	7	0	1	33	1
DeepClust	67	Environmental_JGI_Aquatic_Ga0070748_13810351	78.1929	76.867	78.3932	76.5825	79.0403	50	0	7	37	0
DeepClust	68	Environmental_JGI_Aquatic_Ga0070752_12691881	61.8218	58.2689	63.7234	63.8353	62.3064	29	7	9	14	3
DeepClust	69	Environmental_JGI_Aquatic_Ga0070753_11934811	85.944	76.3742	84.1679	74.2655	72.5718	13	0	4	43	0
DeepClust	70	Environmental_JGI_Aquatic_Ga0073961_108803591	84.8435	82.4225	83.1979	86.7055	82.3486	28	0	7	27	1
DeepClust	71	Environmental_JGI_Aquatic_Ga0073976_114372881	74.2989	73.1592	73.8966	73.404	73.56	136	0	47	45	0
DeepClust	72	Environmental_JGI_Aquatic_Ga0075012_119265171	76.5815	73.7387	78.2541	75.5293	76.3655	16	3	4	26	4
DeepClust	73	Environmental_JGI_Aquatic_Ga0075014_1005985791	71.165	73.4671	80.2177	74.9498	73.9128	32	0	6	10	2
DeepClust	74	Environmental_JGI_Aquatic_Ga0075018_126854111	37.6146	41.3867	37.6053	39.2395	37.9226	3	0	2	10	1
DeepClust	75	Environmental_JGI_Aquatic_Ga0075029_1018330351	60.3542	57.4646	44.5248	62.7313	50.115	103	0	32	32	0
DeepClust	76	Environmental_JGI_Aquatic_Ga0075108_102965781	48.4791	44.557	44.4885	50.8131	44.6083	1237	0	279	10	0
DeepClust	77	Environmental_JGI_Aquatic_Ga0075109_10357411	69.699	60.9345	68.4882	71.0889	68.7498	4	1	6	10	3
DeepClust	78	Environmental_JGI_Aquatic_Ga0075116_1000000845	55.7812	48.3063	50.0237	57.6482	51.5033	22	0	7	10	0
DeepClust	79	Environmental_JGI_Aquatic_Ga0075116_100329492	59.9962	58.0647	62.7205	64.7352	61.2839	59	0	20	370	1
DeepClust	80	Environmental_JGI_Aquatic_Ga0075120_100121224	58.4288	62.1408	59.0334	69.263	61.0438	46	1	4	39	1
DeepClust	81	Environmental_JGI_Aquatic_Ga0075124_100300383	43.5092	41.178	41.804	43.8773	43.9068	4	0	2	10	0
DeepClust	82	Environmental_JGI_Aquatic_Ga0075447_100463983	80.3688	79.4076	79.8375	79.8194	79.2494	237	196	8	10	0
DeepClust	83	Environmental_JGI_Aquatic_Ga0075471_100160654	28.0047	29.3193	26.274	29.1757	25.2822	4	0	3	10	3
DeepClust	84	Environmental_JGI_Aquatic_Ga0075471_116506971	64.9215	63.5003	68.1179	64.5244	66.0082	19	0	4	10	0
DeepClust	85	Environmental_JGI_Aquatic_Ga0075472_103565602	82.8934	79.4297	83.1275	83.4692	82.3077	138	68	7	10	0
DeepClust	86	Environmental_JGI_Aquatic_Ga0075473_110418192	70.8557	69.3261	79.5287	68.1015	63.9801	22	1	4	10	0
DeepClust	87	Environmental_JGI_Aquatic_Ga0075477_101046183	83.4791	85.8626	85.675	81.3282	87.0455	33	0	7	18	0
DeepClust	88	Environmental_JGI_Aquatic_Ga0075479_113095431	50.2435	51.8321	51.4445	54.8836	49.4616	7	0	4	171	0
DeepClust	89	Environmental_JGI_Aquatic_Ga0079247_14226641	57.0457	52.2272	55.2935	58.9446	56.3894	52	0	7	98	17
DeepClust	90	Environmental_JGI_Aquatic_Ga0098035_15814061	67.9017	65.3413	65.5384	68.8205	68.8083	43	0	23	10	0
DeepClust	91	Environmental_JGI_Aquatic_Ga0098037_10137272	44.2408	42.0238	36.216	41.131	35.121	66	30	4	10	0
DeepClust	92	Environmental_JGI_Aquatic_Ga0099848_10218462	39.984	39.8684	43.6171	42.2978	44.6577	2	0	1	10	0
DeepClust	93	Environmental_JGI_Aquatic_Ga0099851_10790854	61.5854	62.0943	61.5759	55.5588	60.0472	11	0	5	10	0
DeepClust	94	Environmental_JGI_Aquatic_Ga0099851_14069671	34.1189	35.2893	34.4426	35.8755	34.7054	10	0	5	10	0
DeepClust	95	Environmental_JGI_Aquatic_Ga0100377_10076003	71.308	74.2221	71.4726	74.4666	70.8011	19	17	3	10	2
DeepClust	96	Environmental_JGI_Aquatic_Ga0100390_103181141	53.673	50.9563	50.4359	50.4801	52.7633	535	0	50	10	0
DeepClust	97	Environmental_JGI_Aquatic_Ga0102810_10013636	64.479	39.0366	45.6474	76.3036	72.2343	3	0	5	10	0
DeepClust	98	Environmental_JGI_Aquatic_Ga0102812_100189027	73.4779	73.067	74.4214	70.5761	71.7109	18	0	5	10	0
DeepClust	99	Environmental_JGI_Aquatic_Ga0102812_101535863	57.9316	55.8923	59.8832	57.9998	62.9521	15	0	10	20	0
DeepClust	100	Environmental_JGI_Aquatic_Ga0102865_14033751	76.6626	76.9	77.0021	78.0983	75.3448	8	0	3	30	1
DeepClust	101	Environmental_JGI_Aquatic_Ga0105050_102230642	95.9601	96.2283	96.8182	96.7581	96.7061	494	434	6	10	0
DeepClust	102	Environmental_JGI_Aquatic_Ga0105055_117337031	63.5281	62.4569	61.6108	62.4456	55.6549	11	0	4	10	0
DeepClust	103	Environmental_JGI_Aquatic_Ga0105097_108694951	78.2653	75.8049	78.1451	76.2984	76.5028	36	0	9	10	2
DeepClust	104	Environmental_JGI_Aquatic_Ga0105098_102495061	67.1228	63.0248	67.4526	63.4316	63.9653	6	0	3	14	1
DeepClust	105	Environmental_JGI_Aquatic_Ga0105154_10013345	77.7023	79.1564	78.8536	73.5093	80.5644	3	0	6	75	1
DeepClust	106	Environmental_JGI_Aquatic_Ga0113563_146616211	54.5645	48.6321	47.5228	57.12	45.2137	16	0	6	10	1
DeepClust	107	Environmental_JGI_Aquatic_Ga0114918_107423301	85.9634	91.6249	92.8377	91.8731	92.0573	26	6	6	76	3
DeepClust	108	Environmental_JGI_Aquatic_Ga0114925_113406882	57.0171	56.1914	54.7214	54.302	52.7424	102	16	6	10	14
DeepClust	109	Environmental_JGI_Aquatic_Ga0114950_100065715	62.5279	58.5456	58.1524	62.4364	59.2121	41	2	4	10	1
DeepClust	110	Environmental_JGI_Aquatic_Ga0114964_102386011	66.3863	65.5287	67.5745	65.8182	65.4392	19	0	2	10	0
DeepClust	111	Environmental_JGI_Aquatic_Ga0114967_101186694	80.767	83.0512	76.5369	77.2901	76.963	75	0	10	10	1
DeepClust	112	Environmental_JGI_Aquatic_Ga0114977_1000064110	67.9497	65.4653	68.1584	67.333	65.0604	17	0	9	10	0
DeepClust	113	Environmental_JGI_Aquatic_Ga0114998_101568821	78.7782	78.1875	77.9723	77.3323	78.1636	82	0	18	500	1
DeepClust	114	Environmental_JGI_Aquatic_Ga0115005_104130742	64.0287	57.527	58.4658	60.4775	58.5248	39	0	24	10	1
DeepClust	115	Environmental_JGI_Aquatic_Ga0115007_100428371	83.7474	85.3567	85.5167	83.983	85.7061	3194	3069	21	46	1
DeepClust	116	Environmental_JGI_Aquatic_Ga0115012_105795571	60.2633	61.3926	64.4437	63.1287	64.9074	4	0	116	10	26
DeepClust	117	Environmental_JGI_Aquatic_Ga0115101_16718951	68.2631	63.6388	64.2138	65.4554	65.044	64	0	14	10	0
DeepClust	118	Environmental_JGI_Aquatic_Ga0115545_14590391	83.9513	87.2717	91.2297	88.2371	86.786	24	0	4	27	0
DeepClust	119	Environmental_JGI_Aquatic_Ga0116200_100266303	69.6798	64.7846	69.4745	67.941	71.2447	42	2	4	106	3
DeepClust	120	Environmental_JGI_Aquatic_Ga0118733_1010346293	65.3262	64.4107	68.505	71.2629	64.6006	207	2	39	10	1
DeepClust	121	Environmental_JGI_Aquatic_Ga0118733_1047891162	70.1674	71.5486	72.4789	70.0594	69.1569	14	0	4	44	1
DeepClust	122	Environmental_JGI_Aquatic_Ga0118733_1095865271	42.8194	41.9326	44.792	48.6433	38.1333	10	0	5	10	0
DeepClust	123	Environmental_JGI_Aquatic_Ga0124853_12177914	43.0139	39.9095	45.5336	46.2939	49.1736	188	0	10	10	0
DeepClust	124	Environmental_JGI_Aquatic_Ga0129318_102626062	51.6089	44.2681	47.6259	49.7853	46.4281	1053	0	58	10	0
DeepClust	125	Environmental_JGI_Aquatic_Ga0129351_10172091	75.3665	75.9518	76.7454	77.6081	77.7417	33	0	6	15	0
DeepClust	126	Environmental_JGI_Aquatic_Ga0133547_116639592	58.6229	56.3643	58.4307	59.8035	57.0604	12	0	4	10	1
DeepClust	127	Environmental_JGI_Aquatic_Ga0133913_102030214	90.0051	90.1249	89.2788	89.692	88.6728	27	0	5	15	0
DeepClust	128	Environmental_JGI_Aquatic_Ga0133913_102713184	65.6194	56.8875	64.5179	65.4628	60.4007	37	5	4	10	6
DeepClust	129	Environmental_JGI_Aquatic_Ga0133913_104283381	58.708	53.7187	54.3195	55.8095	50.9187	93	0	32	10	0
DeepClust	130	Environmental_JGI_Aquatic_Ga0133913_117871951	31.0175	29.7689	33.3491	32.2906	29.0799	8	1	4	10	2
DeepClust	131	Environmental_JGI_Aquatic_Ga0133913_121177181	70.4409	64.7276	59.1632	68.2915	64.5334	67	0	18	15	0
DeepClust	132	Environmental_JGI_Aquatic_Ga0133913_123185861	25.9218	26.6851	28.0547	24.7533	27.2415	6	0	6	10	0
DeepClust	133	Environmental_JGI_Aquatic_Ga0133913_128095061	80.5111	80.2324	83.0468	83.037	81.6702	52	0	5	10	0
DeepClust	134	Environmental_JGI_Aquatic_Ga0136611_100163754	81.8076	79.9729	79.7609	80.1555	79.3204	94	0	20	34	0
DeepClust	135	Environmental_JGI_Aquatic_Ga0136644_1000609019	82.265	84.1365	86.1734	85.4597	86.1502	112	40	8	189	2
DeepClust	136	Environmental_JGI_Aquatic_Ga0138347_110956991	68.5499	59.0781	63.4903	64.1786	59.4213	148	0	12	13	0
DeepClust	137	Environmental_JGI_Aquatic_Ga0138399_11152201	85.6367	84.1628	84.4172	86.2179	84.7918	63	23	6	104	1
DeepClust	138	Environmental_JGI_Aquatic_Ga0153915_105578632	55.9587	56.571	64.5599	68.4052	57.7939	120	26	10	41	8
DeepClust	139	Environmental_JGI_Aquatic_Ga0153916_106100752	84.2207	82.2564	82.2092	79.6169	79.0866	234	14	39	10	2
DeepClust	140	Environmental_JGI_Aquatic_Ga0157544_10277681	57.7749	61.1199	47.6408	51.6607	36.9323	18	0	9	19	1
DeepClust	141	Environmental_JGI_Aquatic_Ga0170791_160230171	58.3744	53.7841	57.0113	55.8411	60.3284	3	0	2	10	0
DeepClust	142	Environmental_JGI_Aquatic_Ga0180015_10028663	89.0575	88.1465	87.4187	88.3408	87.5705	104	19	16	500	16
DeepClust	143	Environmental_JGI_Aquatic_Ga0180042_1365801	40.9164	46.9711	58.0008	58.3538	61.3761	29	0	13	10	2
DeepClust	144	Environmental_JGI_Aquatic_Ga0180120_108800401	60.9629	55.7863	59.591	60.0246	56.9032	88	0	11	10	0
DeepClust	145	Environmental_JGI_Aquatic_Ga0180429_100004999	73.5642	80.2812	73.6539	67.6364	67.0148	5	0	4	22	0
DeepClust	146	Environmental_JGI_Aquatic_Ga0181573_101140662	53.8216	47.9932	48.3504	47.3138	52.3209	10	1	7	10	1
DeepClust	147	Environmental_JGI_Aquatic_Ga0181583_105369871	60.7474	56.1166	57.0549	59.8093	54.206	72	0	12	10	0
DeepClust	148	Environmental_JGI_Aquatic_Ga0182069_11596941	50.9011	50.5503	52.8276	50.0831	54.7031	1	0	2	10	0
DeepClust	149	Environmental_JGI_Aquatic_Ga0184608_105160052	64.583	59.6175	61.5639	62.839	59.555	29	0	4	10	0
DeepClust	150	Environmental_JGI_Aquatic_Ga0194023_10763011	64.168	69.687	74.3405	69.9688	58.2297	14	0	7	10	0
DeepClust	151	Environmental_JGI_Aquatic_Ga0194115_102128652	66.7562	64.7698	64.5981	65.3714	65.8152	55	0	8	10	1
DeepClust	152	Environmental_JGI_Aquatic_Ga0194121_104667582	62.8125	59.2683	69.4098	61.3087	59.8909	97	2	6	10	1
DeepClust	153	Environmental_JGI_Aquatic_Ga0194126_113701702	71.152	68.6736	69.6267	68.7448	69.9999	27	0	8	12	0
DeepClust	154	Environmental_JGI_Aquatic_Ga0207893_10106941	67.7664	68.8018	71.108	68.9603	70.3011	17	0	4	13	0
DeepClust	155	Environmental_JGI_Aquatic_Ga0207934_11129411	41.3726	41.194	43.414	52.1004	38.9993	76	0	13	10	0
DeepClust	156	Environmental_JGI_Aquatic_Ga0207937_10150391	56.8939	54.6134	54.434	53.3251	53.5978	146	0	22	10	1
DeepClust	157	Environmental_JGI_Aquatic_Ga0207964_10860711	74.9295	76.4496	76.6931	77.2291	77.2214	14	0	5	10	0
DeepClust	158	Environmental_JGI_Aquatic_Ga0208149_10146554	29.0757	27.1321	25.0375	28.1537	27.2164	7	0	6	10	1
DeepClust	159	Environmental_JGI_Aquatic_Ga0208180_11729061	59.4656	56.0813	54.229	55.2508	56.1304	41	0	10	12	0
DeepClust	160	Environmental_JGI_Aquatic_Ga0208183_12394912	55.7502	49.0174	65.8302	57.6608	60.9708	6	0	2	10	1
DeepClust	161	Environmental_JGI_Aquatic_Ga0208225_10961171	63.2761	58.0967	61.0441	57.0756	57.0266	12	0	1	10	0
DeepClust	162	Environmental_JGI_Aquatic_Ga0208275_11116971	60.567	56.5868	54.9639	56.1214	58.0373	74	0	16	269	0
DeepClust	163	Environmental_JGI_Aquatic_Ga0208389_10025353	57.8266	52.893	52.012	54.3745	42.1493	35	0	32	84	0
DeepClust	164	Environmental_JGI_Aquatic_Ga0208872_15883711	59.9202	58.3881	53.199	52.6507	52.7966	56	0	30	10	6
DeepClust	165	Environmental_JGI_Aquatic_Ga0208903_10022974	42.7532	36.8479	35.2227	47.9031	37.3085	14	0	16	10	1
DeepClust	166	Environmental_JGI_Aquatic_Ga0208920_10410642	57.1476	53.7646	53.928	52.6492	51.9736	1	0	2	10	0
DeepClust	167	Environmental_JGI_Aquatic_Ga0208934_11891221	71.9287	68.8111	73.4875	64.8521	70.8403	11	0	5	29	1
DeepClust	168	Environmental_JGI_Aquatic_Ga0209013_100277155	75.2257	73.501	71.9648	73.689	73.3238	12	2	3	10	6
DeepClust	169	Environmental_JGI_Aquatic_Ga0209017_100311331	49.5834	46.4726	45.2212	43.7203	46.2959	5	0	4	37	0
DeepClust	170	Environmental_JGI_Aquatic_Ga0209048_104563312	79.0888	76.1155	79.1918	77.1505	80.2534	51	0	7	56	1
DeepClust	171	Environmental_JGI_Aquatic_Ga0209087_13046321	58.0621	53.9546	54.0571	55.4157	48.7265	96	14	25	10	1
DeepClust	172	Environmental_JGI_Aquatic_Ga0209128_11183651	34.319	40.575	37.5507	40.2903	50.2702	4	0	2	10	0
DeepClust	173	Environmental_JGI_Aquatic_Ga0209190_11367721	48.1983	40.6707	35.0609	43.1371	33.1222	5	0	17	10	4
DeepClust	174	Environmental_JGI_Aquatic_Ga0209223_100413271	54.0911	66.1989	73.602	75.7153	56.9665	11	0	3	10	1
DeepClust	175	Environmental_JGI_Aquatic_Ga0209230_103009192	45.7847	38.3687	36.8562	39.2354	41.7755	181	0	36	162	0
DeepClust	176	Environmental_JGI_Aquatic_Ga0209246_102135372	62.0722	60.145	66.9207	62.4486	64.6244	5	0	3	10	2
DeepClust	177	Environmental_JGI_Aquatic_Ga0209309_100364665	65.8772	64.2351	60.4896	57.7535	55.783	1076	1048	14	10	3
DeepClust	178	Environmental_JGI_Aquatic_Ga0209353_105436201	58.6032	55.6054	60.0985	56.3453	58.5675	5	0	11	10	1
DeepClust	179	Environmental_JGI_Aquatic_Ga0209390_100481663	44.945	43.8811	40.4245	39.9813	30.9686	1814	1766	24	10	0
DeepClust	180	Environmental_JGI_Aquatic_Ga0209400_13738481	48.8282	45.9049	50.8804	44.4715	52.0177	4	0	2	21	2
DeepClust	181	Environmental_JGI_Aquatic_Ga0209404_106330122	70.6197	68.2446	71.2949	72.9918	68.0263	46	6	10	202	4
DeepClust	182	Environmental_JGI_Aquatic_Ga0209434_13146081	87.6155	88.8463	87.2178	85.5188	85.9849	40	2	4	83	1
DeepClust	183	Environmental_JGI_Aquatic_Ga0209500_102641491	82.51	82.0056	81.8673	82.4545	81.341	26	0	4	10	0
DeepClust	184	Environmental_JGI_Aquatic_Ga0209617_100898851	59.0341	54.6165	62.6155	60.6077	64.5985	151	43	13	10	0
DeepClust	185	Environmental_JGI_Aquatic_Ga0209756_10013851	59.0393	53.3673	49.0082	54.4569	49.3425	19	0	2	10	0
DeepClust	186	Environmental_JGI_Aquatic_Ga0209777_100846846	76.4936	78.6894	76.5517	77.8417	77.393	95	2	9	10	0
DeepClust	187	Environmental_JGI_Aquatic_Ga0209777_113571611	91.8935	92.0531	92.2869	92.9636	93.291	42	0	6	10	1
DeepClust	188	Environmental_JGI_Aquatic_Ga0209815_13191942	65.1558	59.0179	64.754	61.1752	66.6036	44	1	3	10	0
DeepClust	189	Environmental_JGI_Aquatic_Ga0209820_13822162	65.4973	61.5073	61.5653	62.9189	61.0392	72	0	16	15	1
DeepClust	190	Environmental_JGI_Aquatic_Ga0209830_107233161	60.5749	64.5066	55.9463	55.0914	59.5267	19	0	7	10	0
DeepClust	191	Environmental_JGI_Aquatic_Ga0210025_10681321	85.0702	84.5608	84.4267	87.0038	86.068	2219	2215	4	500	1
DeepClust	192	Environmental_JGI_Aquatic_Ga0210381_102923791	62.8447	56.5347	59.7162	61.113	59.3627	92	0	11	10	0
DeepClust	193	Environmental_JGI_Aquatic_Ga0222655_10027453	34.1375	33.1385	33.5727	34.6879	30.8496	11	0	5	10	0
DeepClust	194	Environmental_JGI_Aquatic_Ga0255065_10043961	70.9456	70.1985	68.1205	69.7208	65.1383	266	0	16	10	0
DeepClust	195	Environmental_JGI_Aquatic_Ga0255122_10811941	74.2072	73.2076	71.8949	69.2622	75.0664	24	0	4	15	0
DeepClust	196	Environmental_JGI_Aquatic_Ga0255148_10184142	61.1241	49.1451	46.1874	52.6822	47.1076	55	0	37	45	1
DeepClust	197	Environmental_JGI_Aquatic_Ga0255178_10391471	60.5746	49.539	62.4218	54.308	45.0758	16	0	4	10	1
DeepClust	198	Environmental_JGI_Aquatic_Ga0255252_10724241	57.365	55.2401	58.9721	58.2901	56.6596	35	0	9	10	0
DeepClust	199	Environmental_JGI_Aquatic_Ga0255775_11495301	34.1984	30.8381	31.0023	31.632	27.9997	28	2	16	10	2
DeepClust	200	Environmental_JGI_Aquatic_Ga0256356_11335311	37.9342	38.1987	37.7673	44.3437	34.8113	54	0	8	52	2
DeepClust	201	Environmental_JGI_Aquatic_Ga0256411_10074981	41.1805	36.5148	33.9124	35.3521	33.8167	5	0	3	10	0
DeepClust	202	Environmental_JGI_Aquatic_Ga0256913_100908202	84.479	82.9193	83.6623	83.1958	83.2333	425	348	20	19	10
DeepClust	203	Environmental_JGI_Aquatic_Ga0265303_102595011	73.5536	74.039	68.5274	73.2577	69.067	1020	1008	4	19	2
DeepClust	204	Environmental_JGI_Aquatic_Ga0304730_10516751	78.9684	77.2007	75.4234	74.6845	78.7033	200	2	16	10	0
DeepClust	205	Environmental_JGI_Aquatic_Ga0304731_116093611	80.4692	79.1358	77.3286	80.6884	77.771	182	0	26	10	2
DeepClust	206	Environmental_JGI_Aquatic_Ga0307383_100048571	56.1544	50.3736	48.7043	54.2369	47.1781	24	2	9	10	0
DeepClust	207	Environmental_JGI_Aquatic_Ga0307389_102072101	52.943	51.3756	47.8915	54.1133	50.42	53	0	19	10	9
DeepClust	208	Environmental_JGI_Aquatic_Ga0307418_100000474	79.8547	79.8546	78.8701	83.5543	81.6277	1250	1249	3	10	0
DeepClust	209	Environmental_JGI_Aquatic_Ga0307939_10446901	37.3392	32.6681	33.4215	34.0989	32.7542	2	0	2	81	0
DeepClust	210	Environmental_JGI_Aquatic_Ga0307947_10044961	29.7474	31.084	31.2159	33.4367	29.0306	5	0	10	10	2
DeepClust	211	Environmental_JGI_Aquatic_Ga0307978_10985591	30.3601	34.2113	31.1719	31.6231	41.9832	314	0	34	500	1
DeepClust	212	Environmental_JGI_Aquatic_Ga0307989_10274992	68.4021	63.9272	63.1966	67.588	62.7402	74	32	28	10	1
DeepClust	213	Environmental_JGI_Aquatic_Ga0308400_10236352	63.7717	52.5735	55.6878	51.6614	53.2299	315	0	29	10	0
DeepClust	214	Environmental_JGI_Aquatic_Ga0308401_10013147	71.5669	70.3634	65.2435	72.7601	68.5517	34	11	12	37	27
DeepClust	215	Environmental_JGI_Aquatic_Ga0308401_11093001	69.0331	68.7391	69.0248	67.5062	66.9993	18	0	3	10	0
DeepClust	216	Environmental_JGI_Aquatic_Ga0315318_111405791	32.5298	30.311	30.9219	32.0846	27.4617	11	0	9	29	0
DeepClust	217	Environmental_JGI_Aquatic_Ga0315335_040612_2785_3027	71.7996	64.8412	65.9945	67.0395	60.1513	55	0	5	500	1
DeepClust	218	Environmental_JGI_Aquatic_Ga0315335_212141_30_284	68.3796	66.4493	74.5322	67.785	67.2437	36	1	7	10	5
DeepClust	219	Environmental_JGI_Aquatic_Ga0315339_10038794	65.5179	63.6827	64.9456	66.6478	63.8688	16	1	7	10	1
DeepClust	220	Environmental_JGI_Aquatic_Ga0316187_125118341	72.0524	68.5047	69.1625	75.1537	66.9827	19	0	4	30	0
DeepClust	221	Environmental_JGI_Aquatic_Ga0316206_100046912	67.6155	65.9953	65.3822	64.1018	61.1329	62	2	9	26	9
DeepClust	222	Environmental_JGI_Aquatic_Ga0334979_0886696_2_379	51.8557	46.4736	53.2414	42.9963	44.5588	9	0	10	10	0
DeepClust	223	Environmental_JGI_Aquatic_Ga0334983_0145197_622_837	63.3542	63.7097	77.845	72.6072	72.8707	5	0	3	12	1
DeepClust	224	Environmental_JGI_Aquatic_Ga0334987_0096006_1893_2264	51.4757	44.438	46.2182	46.4528	47.0971	19	0	11	10	0
DeepClust	225	Environmental_JGI_Aquatic_Ga0334997_0147595_274_777	39.1624	35.2223	33.3449	34.6095	32.7424	5	0	7	10	0
DeepClust	226	Environmental_JGI_Aquatic_Ga0334997_0767125_41_529	56.2805	45.6235	53.6655	57.7222	51.1312	105	0	50	10	0
DeepClust	227	Environmental_JGI_Aquatic_Ga0335016_1120997_177_386	58.3544	50.6984	52.2111	54.7005	49.7006	9	0	7	88	11
DeepClust	228	Environmental_JGI_Aquatic_Ga0335020_0590279_264_494	76.816	70.7173	82.6958	73.2773	78.4345	217	0	18	10	0
DeepClust	229	Environmental_JGI_Aquatic_Ga0335028_0019098_3687_4454	63.608	63.3097	62.1405	61.0468	56.1738	66	0	12	10	0
DeepClust	230	Environmental_JGI_Aquatic_Ga0335031_0000463_494_1111	71.425	70.6827	71.2674	68.5764	73.5054	10	0	2	10	0
DeepClust	231	Environmental_JGI_Aquatic_Ga0335046_0176367_431_1060	65.7894	63.3802	59.3717	62.1956	62.6008	101	0	23	10	9
DeepClust	232	Environmental_JGI_Aquatic_Ga0335396_102803141	53.7334	45.1307	47.3239	41.7516	49.9825	639	0	132	10	0
DeepClust	233	Environmental_JGI_Aquatic_Ga0394873_0623191_563_1129	83.2309	82.4747	83.0572	84.899	84.2988	30	2	3	97	6
DeepClust	234	Environmental_JGI_Aquatic_Ga0400256_056384_319_924	48.0943	43.5427	45.5147	46.5366	52.9136	1509	0	237	10	1
DeepClust	235	Environmental_JGI_Aquatic_Ga0400265_0043117_1114_1572	50.252	43.3114	42.8337	48.6035	45.9885	1092	0	37	10	0
DeepClust	236	Environmental_JGI_Aquatic_Ga0401322_061218_230_502	65.8404	64.0175	64.1358	64.7227	64.5948	38	0	15	10	0
DeepClust	237	Environmental_JGI_Aquatic_Ga0427877_020499_452_1288	89.5098	89.9323	89.6173	89.6626	87.9954	499	480	7	216	1
DeepClust	238	Environmental_JGI_Aquatic_Ga0427885_001127_289_948	78.8505	78.9097	79.0469	79.3445	78.8627	56	6	15	30	7
DeepClust	239	Environmental_JGI_Aquatic_Ga0436463_0139771_2351_2854	71.0974	71.0531	72.0211	71.4494	70.1661	216	13	25	10	41
DeepClust	240	Environmental_JGI_Aquatic_Ga0453065_0018739_1437_2309	31.4561	30.3186	41.0022	32.5016	37.1484	5	0	3	10	0
DeepClust	241	Environmental_JGI_Aquatic_Ga0453066_0000721_16188_17486	75.2149	72.7205	69.223	74.7981	69.4122	42	0	19	10	0
DeepClust	242	Environmental_JGI_Aquatic_Ga0453076_0220935_2_862	51.758	47.8602	48.2555	48.5949	48.2431	6	0	7	10	0
DeepClust	243	Environmental_JGI_Aquatic_Ga0453078_0011438_4326_5234	79.8719	75.8094	77.5282	79.9214	79.1234	1146	1025	16	183	5
DeepClust	244	Environmental_JGI_Aquatic_Ga0453080_0003256_9971_11557	80.813	81.18	83.6402	83.0782	81.3081	54	2	10	12	2
DeepClust	245	Environmental_JGI_Aquatic_Ga0453113_0066060_665_2251	35.8415	34.3719	41.2583	37.3481	40.0353	21	0	7	10	0
DeepClust	246	Environmental_JGI_Aquatic_Ga0453126_0196210_599_1057	86.2995	84.8706	84.5925	84.7639	85.481	45	6	12	10	6
DeepClust	247	Environmental_JGI_Aquatic_Ga0453127_0372771_29_673	79.3432	78.615	81.7964	80.5603	76.3001	1255	821	40	79	3
DeepClust	248	Environmental_JGI_Aquatic_Ga0453144_0083374_978_1514	55.5671	65.2021	65.2499	67.5239	58.4559	1212	1198	4	10	0
DeepClust	249	Environmental_JGI_Aquatic_Ga0453150_0268134_2_496	59.3382	54.5054	57.9372	54.7161	56.5203	815	704	37	10	0
DeepClust	250	Environmental_JGI_Aquatic_Ga0453188_0527666_12_527	40.739	38.0989	35.7738	42.6418	38.0419	231	0	50	19	0
DeepClust	251	Environmental_JGI_Aquatic_Ga0453196_0074032_3_2474	73.1455	67.2592	64.154	68.192	64.3244	209	31	39	291	14
DeepClust	252	Environmental_JGI_Aquatic_Ga0453197_0141676_402_746	91.3568	65.5463	91.6379	90.005	90.356	10	0	2	10	1
DeepClust	253	Environmental_JGI_Aquatic_Ga0453230_0337955_3_236	50.7028	51.2086	51.6124	62.7588	60.0989	9	0	3	74	1
DeepClust	254	Environmental_JGI_Aquatic_Ga0453659_0304516_2_814	81.0329	80.3308	79.3674	80.1698	78.8774	1041	0	102	10	1
DeepClust	255	Environmental_JGI_Aquatic_Ga0453672_0494160_90_674	63.8254	61.7335	55.0296	62.464	43.6655	125	0	21	10	0
DeepClust	256	Environmental_JGI_Aquatic_Ga0453721_0279360_907_1113	72.2906	68.917	74.7841	65.1519	65.2155	43	0	11	10	0
DeepClust	257	Environmental_JGI_Aquatic_Ga0453758_0703295_4_327	46.6654	41.2433	39.6619	46.3042	51.5907	112	0	38	230	0
DeepClust	258	Environmental_JGI_Aquatic_Ga0453969_0454861_1_396	82.0604	80.0608	78.8108	82.3187	73.9032	53	0	6	10	2
DeepClust	259	Environmental_JGI_Aquatic_Ga0454392_0212502_592_894	93.2481	93.7428	92.5499	92.5588	92.2312	17	0	1	10	0
DeepClust	260	Environmental_JGI_Aquatic_Ga0485188_0460148_398_664	51.3283	50.783	46.7123	53.5149	40.95	6	0	3	21	0
DeepClust	261	Environmental_JGI_Aquatic_Ga0485829_0033140_575_3478	69.1551	63.9106	62.5075	62.0943	60.2649	108	0	48	10	0
DeepClust	262	Environmental_JGI_Aquatic_Ga0494004_0001459_3642_4406	72.21	71.7588	76.177	75.8618	75.4375	57	1	8	25	1
DeepClust	263	Environmental_JGI_Aquatic_Ga0498916_0009601_6687_7112	81.8827	80.517	79.2389	80.6518	81.954	125	0	31	10	2
DeepClust	264	Environmental_JGI_Aquatic_Ga0498916_0017832_3088_5001	72.8896	73.7933	75.4646	77.2788	71.6703	6094	6084	28	121	0
DeepClust	265	Environmental_JGI_Aquatic_Ga0499542_0001414_263_3181	54.6426	52.0446	47.8552	47.3624	51.8494	1100	0	137	10	3
DeepClust	266	Environmental_JGI_Aquatic_GBSWBV_00203850	73.2596	77.3734	78.5582	74.5946	71.1444	28	0	5	10	0
DeepClust	267	Environmental_JGI_Aquatic_JGI24003J15210_100181097	68.7911	82.4566	76.9751	81.4667	80.5976	25	0	9	10	3
DeepClust	268	Environmental_JGI_Aquatic_JGI26340J50214_104979331	59.8154	56.5197	54.8449	52.0013	56.4029	20	0	3	10	0
DeepClust	269	Environmental_JGI_Aquatic_JGIcombinedJ13530_1079111891	44.9382	38.4346	41.4955	43.4939	44.2579	14	0	4	10	0
DeepClust	270	Environmental_JGI_Aquatic_LBLACPB2_04320190	70.6848	71.4029	72.3439	74.042	75.4989	198	0	17	10	2
DeepClust	271	Environmental_JGI_Aquatic_SMTZ1_1000686510	61.8129	58.1396	59.6134	60.2385	59.9126	95	11	16	104	10
DeepClust	272	Environmental_JGI_NON_Aquatic_Ga0066388_1062616631	59.8128	56.394	60.9423	61.1637	53.6459	25	0	17	11	0
DeepClust	273	Environmental_JGI_NON_Aquatic_Ga0066662_127932581	55.7565	51.3473	49.1058	52.3239	48.9852	33	0	6	10	0
DeepClust	274	Environmental_JGI_NON_Aquatic_Ga0066681_102765041	57.5612	54.2324	56.9952	55.162	53.6772	9	0	3	10	1
DeepClust	275	Environmental_JGI_NON_Aquatic_Ga0066704_103660861	85.5378	85.6092	84.8486	83.9863	84.9341	330	9	37	10	4
DeepClust	276	Environmental_JGI_NON_Aquatic_Ga0068955_12294571	63.591	62.9764	58.5387	60.9505	58.1951	24	4	2	10	0
DeepClust	277	Environmental_JGI_NON_Aquatic_Ga0070730_101452132	54.4749	55.4831	56.3977	58.1061	54.9654	7	0	2	13	1
DeepClust	278	Environmental_JGI_NON_Aquatic_Ga0075279_100850211	61.9991	57.8009	59.1231	59.2246	58.3448	151	2	10	43	0
DeepClust	279	Environmental_JGI_NON_Aquatic_Ga0075424_1021717361	59.097	54.6264	55.0119	55.9508	53.0066	112	0	25	10	5
DeepClust	280	Environmental_JGI_NON_Aquatic_Ga0075518_10093634	72.5759	71.1466	74.1788	73.1986	69.9495	71	0	17	10	0
DeepClust	281	Environmental_JGI_NON_Aquatic_Ga0099829_125386271	49.1081	61.9148	73.7189	64.5429	62.1221	11	0	10	10	0
DeepClust	282	Environmental_JGI_NON_Aquatic_Ga0102935_11407571	70.1758	70.8686	72.2208	70.4728	68.1195	86	22	9	33	29
DeepClust	283	Environmental_JGI_NON_Aquatic_Ga0102949_13960671	85.3211	91.9673	89.737	89.3963	78.0561	28	0	36	500	1
DeepClust	284	Environmental_JGI_NON_Aquatic_Ga0105259_10338121	78.1351	76.6612	77.2739	74.5234	76.465	323	312	12	15	1
DeepClust	285	Environmental_JGI_NON_Aquatic_Ga0116108_100049434	75.3102	73.4346	77.3258	74.1254	74.5567	10	0	9	109	3
DeepClust	286	Environmental_JGI_NON_Aquatic_Ga0116215_10001257	80.631	78.015	79.5497	81.0857	77.616	112	0	36	419	3
DeepClust	287	Environmental_JGI_NON_Aquatic_Ga0116219_100655781	54.2992	49.627	52.8779	50.397	49.9411	3	0	11	10	0
DeepClust	288	Environmental_JGI_NON_Aquatic_Ga0116220_102324601	43.9608	36.3779	37.3056	40.4829	36.2554	10	0	11	10	0
DeepClust	289	Environmental_JGI_NON_Aquatic_Ga0126312_102043721	64.1357	61.2337	65.1653	65.093	64.164	48	0	16	10	1
DeepClust	290	Environmental_JGI_NON_Aquatic_Ga0126314_105033851	81.2142	80.6708	81.4689	80.7818	80.5816	73	0	10	500	6
DeepClust	291	Environmental_JGI_NON_Aquatic_Ga0126345_10804061	58.7281	50.4568	53.5545	53.7101	57.0738	219	0	36	10	1
DeepClust	292	Environmental_JGI_NON_Aquatic_Ga0126376_104683821	55.6569	49.3136	47.9308	53.957	52.9114	44	0	18	10	0
DeepClust	293	Environmental_JGI_NON_Aquatic_Ga0126379_131837541	57.0072	52.2001	47.9576	59.4563	47.4167	25	0	7	10	0
DeepClust	294	Environmental_JGI_NON_Aquatic_Ga0127502_112024661	61.3816	59.506	62.4408	60.2578	59.7972	73	47	6	72	3
DeepClust	295	Environmental_JGI_NON_Aquatic_Ga0127503_102383752	79.041	78.1499	76.0319	80.2002	80.5704	56	3	12	10	2
DeepClust	296	Environmental_JGI_NON_Aquatic_Ga0137379_113221582	56.5065	51.3364	53.023	52.6969	49.5888	24	2	2	10	0
DeepClust	297	Environmental_JGI_NON_Aquatic_Ga0137417_14403345	56.9154	51.8742	51.0167	54.1163	48.0669	89	1	16	500	2
DeepClust	298	Environmental_JGI_NON_Aquatic_Ga0137421_11242892	63.9296	54.1347	59.2285	58.8937	61.7364	127	0	41	10	0
DeepClust	299	Environmental_JGI_NON_Aquatic_Ga0150983_114674281	68.8313	67.4407	68.9548	71.2675	70.8118	345	0	83	31	0
DeepClust	300	Environmental_JGI_NON_Aquatic_Ga0180112_10103822	59.7423	54.8875	56.1331	64.3443	57.3867	88	1	24	10	1
DeepClust	301	Environmental_JGI_NON_Aquatic_Ga0181516_104829141	63.3816	59.575	60.1717	61.5667	60.5919	56	4	12	10	1
DeepClust	302	Environmental_JGI_NON_Aquatic_Ga0182012_106744772	82.2662	81.2641	81.3144	81.1511	79.5725	41	0	14	13	2
DeepClust	303	Environmental_JGI_NON_Aquatic_Ga0182024_154085951	70.298	68.2099	72.7108	72.0893	70.1173	19	0	6	37	0
DeepClust	304	Environmental_JGI_NON_Aquatic_Ga0187776_100334907	72.4134	69.2599	69.4911	70.8931	69.9672	136	10	37	11	9
DeepClust	305	Environmental_JGI_NON_Aquatic_Ga0187848_100506261	86.3689	85.5196	85.888	86.7225	85.4877	90	0	25	10	0
DeepClust	306	Environmental_JGI_NON_Aquatic_Ga0187865_12443711	84.4758	80.6402	83.5238	83.404	80.062	74	7	11	15	1
DeepClust	307	Environmental_JGI_NON_Aquatic_Ga0187875_104392592	62.6478	58.392	60.5101	60.7573	58.1268	155	0	33	10	0
DeepClust	308	Environmental_JGI_NON_Aquatic_Ga0190267_110178311	63.335	62.0447	64.2297	64.3864	58.7147	149	0	34	18	1
DeepClust	309	Environmental_JGI_NON_Aquatic_Ga0190275_100043805	65.7693	65.1888	64.405	64.3665	65.9517	464	45	48	10	44
DeepClust	310	Environmental_JGI_NON_Aquatic_Ga0190275_104822732	54.2249	54.5322	58.4282	59.8868	57.1164	43	4	3	10	1
DeepClust	311	Environmental_JGI_NON_Aquatic_Ga0190275_132294641	67.6103	62.7218	62.3068	65.0617	62.6513	202	0	36	73	1
DeepClust	312	Environmental_JGI_NON_Aquatic_Ga0209124_101916822	63.1386	62.8809	66.2299	63.2408	61.9617	57	0	5	22	4
DeepClust	313	Environmental_JGI_NON_Aquatic_Ga0209131_10292391	54.7908	48.769	45.4181	49.8704	43.0528	27	0	6	10	0
DeepClust	314	Environmental_JGI_NON_Aquatic_Ga0209236_12294121	57.6448	61.2363	61.0823	59.7001	58.5502	9	0	4	33	0
DeepClust	315	Environmental_JGI_NON_Aquatic_Ga0210383_100116287	71.2247	71.0595	73.0901	72.6846	70.9396	14	0	6	10	0
DeepClust	316	Environmental_JGI_NON_Aquatic_Ga0233332_10167631	61.1603	57.3774	56.0981	60.6815	53.6573	99	0	8	10	0
DeepClust	317	Environmental_JGI_NON_Aquatic_Ga0242657_17131031	67.3307	64.2363	66.2403	66.7756	67.6644	332	23	16	10	0
DeepClust	318	Environmental_JGI_NON_Aquatic_Ga0242675_10305311	59.1207	51.4307	52.8003	55.7303	52.5412	366	291	11	10	43
DeepClust	319	Environmental_JGI_NON_Aquatic_Ga0247826_107953921	53.6663	51.5596	53.1268	60.4388	57.4709	59	1	19	42	2
DeepClust	320	Environmental_JGI_NON_Aquatic_Ga0247829_122027551	59.9999	58.1658	59.3193	57.3702	59.266	149	1	27	10	1
DeepClust	321	Environmental_JGI_NON_Aquatic_Ga0256793_10245012	50.7439	40.5863	38.4229	47.8104	35.4188	57	0	9	10	0
DeepClust	322	Environmental_JGI_NON_Aquatic_Ga0265758_1146401	56.1209	51.1612	50.5775	50.804	54.8254	74	0	11	10	2
DeepClust	323	Environmental_JGI_NON_Aquatic_Ga0265780_100579272	91.9419	91.6231	91.992	89.2512	91.6984	61	27	7	14	20
DeepClust	324	Environmental_JGI_NON_Aquatic_Ga0302140_100324134	63.2529	61.935	62.4497	62.6031	57.9895	52	0	16	10	2
DeepClust	325	Environmental_JGI_NON_Aquatic_Ga0302148_10178123	66.231	63.2102	64.0476	64.9408	63.7843	29	0	8	96	0
DeepClust	326	Environmental_JGI_NON_Aquatic_Ga0302191_100441401	77.3126	75.2344	76.8786	78.5239	79.1716	16	0	10	10	0
DeepClust	327	Environmental_JGI_NON_Aquatic_Ga0302194_1000036620	56.6806	51.9929	53.0273	49.9472	54.116	1	0	2	10	1
DeepClust	328	Environmental_JGI_NON_Aquatic_Ga0302284_10304064	88.6578	87.1081	88.1745	86.3745	88.409	32	0	3	10	0
DeepClust	329	Environmental_JGI_NON_Aquatic_Ga0302308_104412192	66.3599	60.6787	69.5665	71.7841	71.5439	116	2	19	10	0
DeepClust	330	Environmental_JGI_NON_Aquatic_Ga0302311_105628161	69.2526	67.0719	66.2356	66.0055	64.2714	303	3	33	10	0
DeepClust	331	Environmental_JGI_NON_Aquatic_Ga0302314_108313102	65.7423	64.3791	73.4467	69.3047	69.5879	9	0	3	10	0
DeepClust	332	Environmental_JGI_NON_Aquatic_Ga0302320_107384612	69.9818	70.8134	71.8733	70.1945	66.6678	501	448	8	494	1
DeepClust	333	Environmental_JGI_NON_Aquatic_Ga0302323_1021002811	65.5177	66.7571	64.5419	70.5277	68.5142	43	0	9	10	0
DeepClust	334	Environmental_JGI_NON_Aquatic_Ga0307309_107269421	70.0721	68.5317	68.4436	71.3342	69.7456	376	16	46	10	14
DeepClust	335	Environmental_JGI_NON_Aquatic_Ga0307378_101829142	81.5291	78.314	78.6966	79.1218	78.2938	242	1	23	10	0
DeepClust	336	Environmental_JGI_NON_Aquatic_Ga0307379_100634523	86.1282	88.79	90.2657	89.7509	89.0288	17	0	5	10	0
DeepClust	337	Environmental_JGI_NON_Aquatic_Ga0307380_106349773	52.3614	55.7882	60.1414	64.2629	56.4302	28	0	7	10	0
DeepClust	338	Environmental_JGI_NON_Aquatic_Ga0307469_129709171	64.3982	64.9731	62.8397	59.8512	62.23	15	0	9	19	1
DeepClust	339	Environmental_JGI_NON_Aquatic_Ga0307472_1019863761	62.4085	65.7806	66.6711	69.8187	66.0966	19	0	6	55	0
DeepClust	340	Environmental_JGI_NON_Aquatic_Ga0307504_122540631	62.6753	60.6734	66.7094	66.1256	68.3027	288	0	22	18	2
DeepClust	341	Environmental_JGI_NON_Aquatic_Ga0310126_0263693_1389_1742	54.456	50.1128	53.1497	53.3938	49.2019	53	0	10	14	2
DeepClust	342	Environmental_JGI_NON_Aquatic_Ga0310129_0151121_1048_1293	76.0225	72.3329	76.5662	73.9274	76.2381	10	0	3	10	1
DeepClust	343	Environmental_JGI_NON_Aquatic_Ga0310141_0945673_3_467	62.2987	59.6461	54.2936	62.864	54.5386	52	0	19	10	0
DeepClust	344	Environmental_JGI_NON_Aquatic_Ga0310141_2031929_33_392	69.669	66.039	72.7855	67.4667	66.7143	202	0	35	10	0
DeepClust	345	Environmental_JGI_NON_Aquatic_Ga0310151_0000136_64226_64513	82.8658	83.102	82.1178	84.1152	83.6641	67	52	6	500	5
DeepClust	346	Environmental_JGI_NON_Aquatic_Ga0310686_1174829531	53.1978	50.5581	59.6689	60.9221	50.6017	633	0	25	10	0
DeepClust	347	Environmental_JGI_NON_Aquatic_Ga0311301_107484302	48.0303	47.0345	41.4246	46.1586	40.7426	91	0	10	10	0
DeepClust	348	Environmental_JGI_NON_Aquatic_Ga0311331_108014882	83.6632	82.6779	83.8938	82.9813	83.3745	31	7	12	10	2
DeepClust	349	Environmental_JGI_NON_Aquatic_Ga0311334_100814972	75.0795	70.2842	72.0301	66.7385	73.4918	3	0	4	10	1
DeepClust	350	Environmental_JGI_NON_Aquatic_Ga0311337_104230401	66.1913	60.0259	63.0598	63.3677	60.6153	283	1	40	10	2
DeepClust	351	Environmental_JGI_NON_Aquatic_Ga0311361_107113902	49.6547	46.768	44.5601	47.9622	48.4409	351	0	39	79	0
DeepClust	352	Environmental_JGI_NON_Aquatic_Ga0311371_102436081	56.755	48.811	46.0046	51.2468	47.0186	15	0	10	10	0
DeepClust	353	Environmental_JGI_NON_Aquatic_Ga0315809_10101051	53.7297	53.969	48.9074	60.1872	56.8266	13	0	4	10	1
DeepClust	354	Environmental_JGI_NON_Aquatic_Ga0326727_1001834111	46.1287	42.5679	40.6601	48.2009	38.5907	40	0	7	10	0
DeepClust	355	Environmental_JGI_NON_Aquatic_Ga0326728_106077831	60.0989	58.931	60.4537	64.9978	60.6097	12	0	3	10	1
DeepClust	356	Environmental_JGI_NON_Aquatic_Ga0373473_0798900_10_591	72.5972	67.5924	68.5332	74.71	73.1363	60	0	8	10	0
DeepClust	357	Environmental_JGI_NON_Aquatic_Ga0374055_1045212_314_583	53.5548	51.3785	48.1385	54.712	51.8711	70	0	8	20	0
DeepClust	358	Environmental_JGI_NON_Aquatic_Ga0374056_00657905_234_1262	85.1251	85.4879	85.2133	85.4523	84.8071	212	1	41	10	1
DeepClust	359	Environmental_JGI_NON_Aquatic_Ga0452169_20387714_1_564	59.7779	51.315	50.2316	59.8202	57.042	18	0	8	10	1
DeepClust	360	Environmental_JGI_NON_Aquatic_Ga0456371_08083230_257_484	82.5369	81.1328	80.9054	82.054	81.9444	214	8	24	19	2
DeepClust	361	Environmental_JGI_NON_Aquatic_Ga0467007_0123096_180_707	67.5545	59.5006	59.4279	63.0021	54.0614	167	0	28	10	1
DeepClust	362	Environmental_JGI_NON_Aquatic_Ga0467039_0135555_205_1257	60.5497	53.6878	52.7234	55.2919	51.2094	45	0	9	10	0
DeepClust	363	Environmental_JGI_NON_Aquatic_Ga0483949_0002937_4972_5475	64.4473	62.6934	62.5689	65.4241	62.7531	292	3	31	23	1
DeepClust	364	Environmental_JGI_NON_Aquatic_Ga0498752_093643_14_244	83.4296	90.4351	85.0901	87.5484	89.5326	18	3	2	10	0
DeepClust	365	Environmental_JGI_NON_Aquatic_Ga0498753_009647_1_429	43.5145	47.4127	33.1011	36.224	37.7333	7	0	2	10	0
DeepClust	366	HostAssociated_JGI_BSg2DRAFT_105015211	72.7415	71.1094	70.2516	68.0501	70.3802	1056	1024	9	500	14
DeepClust	367	HostAssociated_JGI_Ga0049094_102098241	33.4782	31.3262	33.6214	40.8708	39.1262	28	0	14	10	0
DeepClust	368	HostAssociated_JGI_Ga0049101_100019117	45.4931	50.1283	44.9751	57.4573	38.4594	1331	0	483	10	0
DeepClust	369	HostAssociated_JGI_Ga0049102_105908221	64.5487	58.7936	58.3576	59.1432	59.8484	134	0	29	10	2
DeepClust	370	HostAssociated_JGI_Ga0049105_12530671	42.5548	36.6646	42.9464	43.1356	38.9687	2694	0	430	10	0
DeepClust	371	HostAssociated_JGI_Ga0049105_15124561	56.8322	50.0497	53.9209	54.5707	46.375	1038	0	422	265	1
DeepClust	372	HostAssociated_JGI_Ga0049107_100372241	39.0621	34.812	36.8997	40.2841	38.3688	3832	0	284	10	0
DeepClust	373	HostAssociated_JGI_Ga0049107_102299521	31.8265	28.9046	28.559	26.7312	29.3818	3749	0	402	10	0
DeepClust	374	HostAssociated_JGI_Ga0049107_105913111	49.6656	42.8006	41.7902	42.3316	42.0214	1940	0	468	10	1
DeepClust	375	HostAssociated_JGI_Ga0056108_10437092	51.7065	46.7844	47.0066	49.4755	47.5621	2632	0	485	10	0
DeepClust	376	HostAssociated_JGI_Ga0056114_10735682	37.5752	32.147	33.5868	34.8651	33.9868	953	0	309	10	0
DeepClust	377	HostAssociated_JGI_Ga0056115_10329285	80.0779	82.452	86.9354	83.5283	73.1178	239	0	310	10	1
DeepClust	378	HostAssociated_JGI_Ga0056119_11068271	44.8438	36.7013	39.7503	42.8729	40.0649	2024	0	422	10	0
DeepClust	379	HostAssociated_JGI_Ga0056123_10008301	42.0773	38.8236	35.5508	36.9005	37.6647	296	0	36	10	0
DeepClust	380	HostAssociated_JGI_Ga0056123_12242881	52.0106	39.6698	48.8451	52.5836	52.8305	1101	0	307	10	0
DeepClust	381	HostAssociated_JGI_Ga0056123_13741641	56.9132	49.4098	51.1288	51.1581	48.9903	1642	0	249	13	2
DeepClust	382	HostAssociated_JGI_Ga0056126_101639132	60.064	50.4864	50.4756	46.5607	52.4726	343	0	115	19	0
DeepClust	383	HostAssociated_JGI_Ga0056131_13873681	46.0129	38.6173	36.064	44.3275	40.4908	27	0	18	10	1
DeepClust	384	HostAssociated_JGI_Ga0056132_10583362	56.1781	50.2903	48.3899	43.6875	47.4459	867	0	445	10	0
DeepClust	385	HostAssociated_JGI_Ga0056133_100012622	40.3957	36.1518	35.4919	37.3619	39.8782	4488	0	403	432	1
DeepClust	386	HostAssociated_JGI_Ga0056133_100108071	51.5634	45.5097	51.8694	46.0598	44.5733	2808	0	382	10	0
DeepClust	387	HostAssociated_JGI_Ga0056133_101728432	52.4476	47.3848	31.5855	46.6583	46.5476	86	0	20	10	1
DeepClust	388	HostAssociated_JGI_Ga0056133_102480771	29.445	27.3333	25.9115	29.1067	26.1909	1768	0	355	10	0
DeepClust	389	HostAssociated_JGI_Ga0056134_104558771	56.0604	53.0853	50.5222	54.7446	47.8065	44	0	35	10	0
DeepClust	390	HostAssociated_JGI_Ga0058697_103555091	57.6997	51.5394	47.0339	54.307	50.0172	843	0	37	500	5
DeepClust	391	HostAssociated_JGI_Ga0058698_102894461	48.5701	41.9318	44.1141	50.4993	41.9627	1203	2	105	10	0
DeepClust	392	HostAssociated_JGI_Ga0058698_106762801	52.4748	54.2604	60.4828	56.0143	53.3303	548	0	33	10	0
DeepClust	393	HostAssociated_JGI_Ga0058698_106787131	53.3322	53.2416	49.35	53.8428	47.0227	113	0	9	20	0
DeepClust	394	HostAssociated_JGI_Ga0058698_110795032	53.7756	48.7171	50.5116	53.1012	51.9911	591	0	17	10	0
DeepClust	395	HostAssociated_JGI_Ga0058703_11501971	66.703	65.9962	66.7474	68.6793	64.3808	276	0	35	10	0
DeepClust	396	HostAssociated_JGI_Ga0063356_1014121381	79.247	73.2303	78.9521	78.9276	75.1007	272	204	7	25	5
DeepClust	397	HostAssociated_JGI_Ga0063356_1081389681	63.6374	59.8655	64.9338	64.566	61.8619	162	7	35	255	12
DeepClust	398	HostAssociated_JGI_Ga0065185_101031031	49.5377	43.6858	50.5633	48.2206	51.2022	1533	0	491	10	0
DeepClust	399	HostAssociated_JGI_Ga0065185_105273081	58.299	57.2493	64.3439	60.8843	61.5046	737	0	252	10	1
DeepClust	400	HostAssociated_JGI_Ga0066187_12586561	51.449	47.9962	53.0536	55.4121	50.9468	1251	0	438	157	2
DeepClust	401	HostAssociated_JGI_Ga0071327_12770861	62.4366	58.5081	55.4937	62.4358	56.0682	227	0	78	10	1
DeepClust	402	HostAssociated_JGI_Ga0075365_100381352	74.669	72.5117	72.2775	72.9201	72.7575	15	0	3	34	0
DeepClust	403	HostAssociated_JGI_Ga0075433_100520804	57.4706	52.8473	56.1365	54.346	52.6763	109	1	34	13	3
DeepClust	404	HostAssociated_JGI_Ga0075434_1037923941	57.8838	57.5483	64.0714	58.5853	60.7536	164	3	20	10	4
DeepClust	405	HostAssociated_JGI_Ga0075436_1010130602	40.2896	37.4994	38.6177	38.8384	37.624	235	0	27	10	1
DeepClust	406	HostAssociated_JGI_Ga0099805_11734181	48.7094	42.7276	40.495	43.6374	38.842	264	0	63	10	0
DeepClust	407	HostAssociated_JGI_Ga0099805_12624382	66.6856	65.0221	66.2744	69.9047	66.1488	109	0	12	10	1
DeepClust	408	HostAssociated_JGI_Ga0099826_103581481	35.6801	31.7076	31.5973	36.3319	30.4252	83	0	26	10	0
DeepClust	409	HostAssociated_JGI_Ga0116229_1000476311	80.9684	78.4085	82.7868	76.8627	80.7952	235	0	14	10	0
DeepClust	410	HostAssociated_JGI_Ga0116229_100156194	86.8844	84.5559	87.9955	85.9252	81.7978	694	0	26	10	0
DeepClust	411	HostAssociated_JGI_Ga0123342_10769611	63.897	58.2148	59.7951	63.3851	57.6363	234	0	34	10	0
DeepClust	412	HostAssociated_JGI_Ga0123348_100469295	63.5343	59.601	54.8606	54.9568	55.5861	2	0	2	93	1
DeepClust	413	HostAssociated_JGI_Ga0123348_111203531	66.656	63.3937	61.1066	64.485	63.1594	442	423	5	500	6
DeepClust	414	HostAssociated_JGI_Ga0123349_101349153	62.9467	56.3387	59.6577	61.0093	58.594	95	0	13	89	1
DeepClust	415	HostAssociated_JGI_Ga0123351_10265427	85.9434	86.0355	85.3835	85.3042	85.9703	38	0	8	21	0
DeepClust	416	HostAssociated_JGI_Ga0123353_102259182	62.2421	58.8221	57.435	60.658	55.227	280	0	16	10	0
DeepClust	417	HostAssociated_JGI_Ga0123353_105303142	41.2251	36.1672	31.6761	40.1569	32.5959	21	0	10	10	1
DeepClust	418	HostAssociated_JGI_Ga0123357_103619031	50.7519	43.6575	41.4559	47.146	42.7925	1853	0	498	10	0
DeepClust	419	HostAssociated_JGI_Ga0126326_10339222	34.0268	34.3163	29.9042	36.2333	31.6984	127	0	24	10	0
DeepClust	420	HostAssociated_JGI_Ga0126327_100220023	35.294	44.1998	30.4413	32.4482	29.5362	1134	0	495	10	0
DeepClust	421	HostAssociated_JGI_Ga0126329_100195183	92.8069	92.8536	93.0346	93.2637	92.657	535	0	99	10	0
DeepClust	422	HostAssociated_JGI_Ga0132255_1004152393	86.0611	86.4839	85.9883	88.0479	87.0464	1179	1135	11	50	1
DeepClust	423	HostAssociated_JGI_Ga0150985_1043965961	58.2896	63.003	57.1836	59.3202	54.43	19	2	6	10	8
DeepClust	424	HostAssociated_JGI_Ga0150985_1151103081	64.9848	63.7305	62.2566	60.7336	63.6188	231	0	33	10	1
DeepClust	425	HostAssociated_JGI_Ga0157345_10396321	71.4161	70.729	72.4343	71.7453	73.1774	1034	864	7	10	0
DeepClust	426	HostAssociated_JGI_Ga0187741_1011991	73.7523	75.0808	74.6214	75.0985	70.32	238	0	11	15	0
DeepClust	427	HostAssociated_JGI_Ga0187907_1000348817	84.1422	83.2982	84.4347	85.5271	84.6704	45	15	7	10	3
DeepClust	428	HostAssociated_JGI_Ga0187907_100236377	60.8485	54.7973	76.9438	60.6206	78.1707	4	0	3	10	0
DeepClust	429	HostAssociated_JGI_Ga0187907_100334782	83.6032	80.8473	82.6415	79.8916	81.3007	703	681	13	47	1
DeepClust	430	HostAssociated_JGI_Ga0187908_122634961	82.8006	81.5826	79.3303	81.4463	80.733	44	0	7	16	0
DeepClust	431	HostAssociated_JGI_Ga0209149_10917262	51.6511	42.1295	41.7861	43.5847	39.2425	856	0	201	10	1
DeepClust	432	HostAssociated_JGI_Ga0209149_12150771	55.1352	52.0477	52.9275	50.6383	51.8759	352	0	124	10	0
DeepClust	433	HostAssociated_JGI_Ga0209338_10442061	40.0864	46.9524	34.7064	35.6387	40.4667	689	0	258	15	1
DeepClust	434	HostAssociated_JGI_Ga0209339_10420542	40.532	37.836	37.2379	38.3824	31.9563	451	0	301	10	0
DeepClust	435	HostAssociated_JGI_Ga0209611_100183942	65.1606	60.9969	62.973	66.2617	64.3367	97	0	21	10	0
DeepClust	436	HostAssociated_JGI_Ga0209629_104538021	45.8888	41.8234	37.4354	45.5555	41.4959	143	0	45	10	0
DeepClust	437	HostAssociated_JGI_Ga0209743_14503011	39.7666	40.4927	38.12	48.0354	43.3627	320	0	29	10	0
DeepClust	438	HostAssociated_JGI_Ga0213945_10722	90.5079	89.7062	91.5674	91.2902	90.1076	568	0	32	10	0
DeepClust	439	HostAssociated_JGI_Ga0224414_106391423	71.2763	72.9228	76.318	79.4025	74.9904	52	0	26	30	1
DeepClust	440	HostAssociated_JGI_Ga0247608_107813911	79.456	79.3467	82.5419	78.8626	80.684	2197	2075	2	66	1
DeepClust	441	HostAssociated_JGI_Ga0257073_11622261	90.5221	90.2819	90.6319	90.4743	90.3316	140	6	9	10	5
DeepClust	442	HostAssociated_JGI_Ga0257077_104301391	88.076	86.4264	88.1401	87.7731	87.0685	95	35	15	10	0
DeepClust	443	HostAssociated_JGI_Ga0257187_11515381	67.1852	62.1302	64.1668	61.6223	59.865	68	0	10	10	1
DeepClust	444	HostAssociated_JGI_Ga0268247_100011443	84.9195	84.3078	85.138	85.5768	83.2106	28	0	9	10	0
DeepClust	445	HostAssociated_JGI_Ga0268247_104686702	55.9732	50.5246	48.7552	54.5158	48.4308	1820	729	49	10	2
DeepClust	446	HostAssociated_JGI_Ga0268250_124056551	44.1892	41.5467	39.1053	44.405	40.8637	86	0	11	10	0
DeepClust	447	HostAssociated_JGI_Ga0307407_108276352	59.4927	48.5658	47.8135	56.4416	52.4187	22	1	4	30	2
DeepClust	448	HostAssociated_JGI_Ga0307515_1000609024	50.6521	49.5138	48.7424	49.8171	48.0212	160	0	33	10	2
DeepClust	449	HostAssociated_JGI_Ga0310695_114149131	73.8805	74.6369	78.8302	76.9486	71.6874	24	10	2	17	0
DeepClust	450	HostAssociated_JGI_Ga0310786_101919681	29.3811	28.1965	25.0816	28.8684	25.8977	11	0	4	12	0
DeepClust	451	HostAssociated_JGI_Ga0326511_104936231	73.0926	69.1603	69.4634	69.9806	69.3454	212	0	19	10	5
DeepClust	452	HostAssociated_JGI_Ga0326511_122517001	76.4525	77.1318	79.0731	77.5047	78.6283	52	0	9	12	0
DeepClust	453	HostAssociated_JGI_Ga0326513_126059362	75.4262	74.1837	74.2196	79.6336	73.8101	86	0	16	15	1
DeepClust	454	HostAssociated_JGI_Ga0326513_138365481	83.7674	84.1032	84.79	83.3851	85.7433	26	0	5	15	0
DeepClust	455	HostAssociated_JGI_Ga0326514_100255223	81.9105	81.141	81.0772	82.2791	81.6446	206	17	35	10	0
DeepClust	456	HostAssociated_JGI_Ga0495314_0000022_10145_10909	82.436	82.1696	84.8203	79.1338	82.9811	26	0	8	10	0
DeepClust	457	HostAssociated_JGI_Ga0495322_0129138_2_409	73.3691	69.4734	72.9831	75.923	70.1509	244	0	17	24	1
DeepClust	458	HostAssociated_JGI_Ga0495322_0240659_247_588	64.1977	62.8559	61.6575	62.8668	63.307	36	0	11	35	0
DeepClust	459	HostAssociated_JGI_Ga0495323_0016878_976_1743	54.5282	47.1286	50.9072	53.5765	53.8996	2309	0	486	10	1
DeepClust	460	HostAssociated_JGI_Ga0495334_0098621_40_702	77.5559	76.556	73.0311	73.6466	76.0077	22	1	5	11	3
DeepClust	461	HostAssociated_JGI_Ga0495581_0110880_441_788	44.2652	43.2188	55.6518	42.7887	42.5008	17	10	1	10	5
DeepClust	462	HostAssociated_JGI_Ga0495624_0329465_176_820	54.4419	49.3081	55.1905	53.9175	51.0302	1333	1117	53	10	0
DeepClust	463	HostAssociated_JGI_Ga0495639_0466349_2_640	62.6538	57.1393	60.6483	63.3241	59.5101	157	0	16	29	2
DeepClust	464	HostAssociated_JGI_JGI20163J26743_112677581	33.3763	31.7194	33.2631	29.9062	25.4817	1761	0	221	10	2
DeepClust	465	HostAssociated_JGI_JGI20165J26630_103202422	56.4489	57.5913	60.6717	60.6796	59.8557	293	0	87	10	0
DeepClust	466	HostAssociated_JGI_JGI20166J26741_114386951	41.9291	40.4107	39.6989	41.4479	35.7318	1237	4	497	10	11
DeepClust	467	HostAssociated_JGI_JGI20166J26741_114479621	49.7542	46.5386	48.6016	51.5976	50.115	2212	0	497	10	0
DeepClust	468	HostAssociated_JGI_JGI20169J29049_112887152	37.5252	32.8224	32.5261	32.0489	31.8352	2230	0	445	10	0
DeepClust	469	HostAssociated_JGI_JGI20169J29049_113476144	38.7956	36.4149	35.0509	33.0752	29.6988	1786	0	339	10	0
DeepClust	470	HostAssociated_JGI_JGI24021J15306_100465174	44.551	32.9759	34.8313	37.2286	33.8283	732	0	143	10	0
DeepClust	471	HostAssociated_JGI_JGI24671J20093_100117082	39.9046	38.6318	42.1192	40.4006	38.9571	1668	0	336	10	0
DeepClust	472	HostAssociated_JGI_JGI24673J20094_102573261	48.9127	42.8974	46.2527	44.2877	46.8855	1753	0	475	15	0
DeepClust	473	HostAssociated_JGI_JGI24697J35500_104864861	37.7742	39.5275	30.3004	36.4178	33.1779	332	0	52	10	0
DeepClust	474	HostAssociated_JGI_JGI24699J35502_109641482	45.4357	45.1788	46.3465	49.7852	44.6841	1783	0	476	10	2
DeepClust	475	HostAssociated_JGI_JGI24699J35502_111248623	33.0344	30.0876	30.3913	32.3442	38.087	1528	0	472	10	0
DeepClust	476	HostAssociated_JGI_JGI24700J35501_107918292	41.3042	38.6331	38.5219	35.428	48.7995	1241	0	479	10	0
DeepClust	477	HostAssociated_JGI_JGI24700J35501_107962102	43.1644	58.4256	40.5114	35.7972	48.5528	431	0	158	11	0
DeepClust	478	HostAssociated_JGI_JGI24700J35501_108039951	30.181	28.1044	28.3676	27.16	26.6536	1850	0	489	10	0
DeepClust	479	HostAssociated_JGI_JGI24703J35330_117166914	49.3202	44.3683	49.6752	48.119	44.6491	2024	0	372	10	0
DeepClust	480	HostAssociated_JGI_JGI24705J35276_117688351	53.1634	49.4587	48.4959	48.679	50.7426	1618	1	437	10	1
DeepClust	481	HostAssociated_JGI_JGI25716J29047_114519231	44.1948	37.3404	41.8572	44.6617	41.6988	2675	0	322	10	0
DeepClust	482	MERC_ERR1711871_352545	88.7524	85.7708	89.6127	89.6574	85.9185	125	0	35	52	1
DeepClust	483	MERC_ERR1711871_432893	49.7038	41.7399	42.3569	46.4752	43.3298	26	0	13	10	2
DeepClust	484	MERC_ERR1711917_189134	71.73	71.3028	69.8837	71.2632	70.194	24	0	14	500	1
DeepClust	485	MERC_ERR1711953_1200312	40.3667	35.5355	33.5048	34.2035	32.4707	25	0	27	10	0
DeepClust	486	MERC_ERR1711965_232918	32.0189	30.3747	30.9683	33.5636	31.6899	12	0	6	10	1
DeepClust	487	MERC_ERR1711980_44492	50.1325	47.9363	48.6812	51.0653	43.179	217	0	58	10	1
DeepClust	488	MERC_ERR1712228_696868	48.9988	45.7619	51.4702	62.7486	45.9349	14	0	4	10	0
DeepClust	489	MERC_ERR1719148_239632	53.2972	42.6344	35.7906	51.087	36.8556	34	0	8	10	0
DeepClust	490	MERC_ERR1719159_543324	40.6912	35.8396	33.7972	34.0038	32.4498	2349	2230	99	10	0
DeepClust	491	MERC_ERR1719222_447977	53.0302	51.1964	56.2226	58.0206	51.953	298	0	53	10	1
DeepClust	492	MERC_ERR1719247_946108	57.4253	56.1032	53.254	59.6071	46.0684	50	0	42	10	0
DeepClust	493	MERC_ERR1719253_116290	60.67	58.3415	57.4933	56.8739	56.8265	512	8	69	10	15
DeepClust	494	MERC_ERR1719263_1502552	38.4694	36.4677	36.7744	36.2605	34.6628	4	0	8	10	0
DeepClust	495	MERC_ERR1719265_934438	65.0517	60.9518	60.1654	62.6592	60.7961	56	0	19	10	0
DeepClust	496	MERC_ERR1719272_806980	44.819	40.739	46.172	47.6909	45.8543	32	0	17	10	0
DeepClust	497	MERC_ERR1719285_813391	58.0675	52.8073	54.3484	56.0004	55.0502	32	1	14	10	0
DeepClust	498	MERC_ERR1719290_288920	47.1232	38.8071	37.583	42.1251	35.1395	70	0	11	10	0
DeepClust	499	MERC_ERR1719296_324319	58.6016	49.2929	47.03	50.6135	53.4713	47	41	78	10	8
DeepClust	500	MERC_ERR1719318_1475913	42.7339	37.2559	36.768	52.3493	42.031	86	0	39	10	0
DeepClust	501	MERC_ERR1719319_2160277	57.6701	44.1763	44.6857	49.0624	42.7326	88	0	47	10	0
DeepClust	502	MERC_ERR1719319_35493	55.8371	49.4031	47.141	51.1189	43.5062	30	0	26	10	0
DeepClust	503	MERC_ERR1719324_1523676	47.1494	43.6545	45.407	47.9335	45.9919	16	0	9	10	0
DeepClust	504	MERC_ERR1719329_1080864	60.0716	53.0159	58.8268	58.6352	54.9334	94	0	20	10	0
DeepClust	505	MERC_ERR1719333_2083278	57.9217	50.1426	51.6835	55.0218	48.1313	80	0	70	33	1
DeepClust	506	MERC_ERR1719360_141314	44.4177	40.8502	41.1171	40.9173	37.4038	21	0	19	10	1
DeepClust	507	MERC_ERR1719361_1172960	39.3007	35.7557	39.664	42.7866	38.9665	5	0	6	10	0
DeepClust	508	MERC_ERR1719394_1139	28.7563	27.0327	24.3589	28.4252	23.5123	22	0	4	10	0
DeepClust	509	MERC_ERR1719405_105753	59.2285	53.7374	54.8102	53.9882	54.5097	183	0	34	12	0
DeepClust	510	MERC_ERR1719420_210912	40.1262	33.8506	32.2705	35.365	31.6046	255	0	61	10	0
DeepClust	511	MERC_ERR1719427_1735729	47.1223	41.8155	38.6915	49.7684	36.8962	32	0	25	10	2
DeepClust	512	MERC_ERR1719435_611191	44.3447	39.9772	33.4856	44.5419	30.2824	8	0	15	10	0
DeepClust	513	MERC_ERR1719440_2368899	61.5103	56.6411	57.6612	56.346	58.6758	492	7	81	10	11
DeepClust	514	MERC_ERR1719453_1064629	38.3304	35.3874	35.9095	52.3409	39.3553	75	0	13	10	0
DeepClust	515	MERC_ERR1719453_1354356	60.8565	63.2828	62.3174	56.7145	63.3373	30	0	5	10	1
DeepClust	516	MERC_ERR1719458_2112735	58.641	53.8729	53.0047	53.6009	51.8647	1213	515	76	500	1
DeepClust	517	MERC_ERR1719471_1741495	54.7448	47.5795	42.9457	51.8052	46.8367	49	0	23	10	2
DeepClust	518	MERC_ERR1719499_318735	57.4872	54.4435	53.7861	56.1384	52.7008	115	3	39	10	1
DeepClust	519	MERC_ERR1719500_1454268	45.9984	43.0205	42.0892	49.9666	42.7025	36	0	19	10	0
DeepClust	520	MERC_ERR1719510_371957	51.117	41.3999	36.9222	51.1491	45.4772	209	0	49	10	0
DeepClust	521	MERC_ERR1740129_643827	72.4171	70.5085	68.7496	71.8081	69.0328	109	2	36	73	8
DeepClust	522	MERC_ERR1740136_114120	68.8475	66.7643	69.283	68.5325	70.9932	39	3	25	10	2
DeepClust	523	MERC_ERR1740139_1310885	42.9062	37.829	42.885	43.4024	37.5588	18	0	3	10	0
DeepClust	524	MERC_ERR1740139_181416	58.7439	54.3868	52.5287	56.6634	50.1942	117	0	98	10	1
DeepClust	525	MERC_ERR550514_721588	61.6407	57.6744	58.1712	58.0982	54.3542	102	40	22	12	0
DeepClust	526	MERC_ERR550534_121046	35.603	34.198	34.0102	37.4743	30.9504	70	0	108	10	8
DeepClust	527	MERC_ERR550537_1351389	62.6209	53.6065	54.8149	63.0776	47.6093	39	0	26	10	0
DeepClust	528	MERC_ERR550539_2248936	38.9633	56.753	33.7136	35.3057	53.6188	23	0	15	10	0
DeepClust	529	metaclust_all_APCry1669189768_1035252.scaffolds.fasta_scaffold107358_1	62.219	60.185	65.2294	71.5164	63.7458	95	0	28	10	0
DeepClust	530	metaclust_all_APFre7841882590_1041340.scaffolds.fasta_scaffold58575_2	66.4783	61.126	63.34	67.863	64.4518	69	0	12	10	0
DeepClust	531	metaclust_all_Dee2metaT_34_FD_contig_31_663585_length_583_multi_10_in_0_out_0_1	87.4088	87.1444	86.0812	88.1701	87.3603	234	8	49	32	6
DeepClust	532	metaclust_all_Dee2metaT_7_FD_contig_91_287802_length_2245_multi_2_in_0_out_0_1	73.2777	70.3899	70.3016	69.3938	65.7874	2300	2265	4	29	0
DeepClust	533	metaclust_all_ETNvirnome_6_100_1030635.scaffolds.fasta_scaffold06807_4	60.886	61.0802	60.1868	63.1674	49.7288	11	0	4	45	1
DeepClust	534	metaclust_all_FreactcultureFD7_1027221.scaffolds.fasta_scaffold110299_1	60.6842	59.3047	59.1211	58.7651	59.2601	28	0	6	25	0
DeepClust	535	metaclust_all_LakMenE07Oct09ns_1017277.scaffolds.fasta_scaffold08867_1	64.2971	65.0992	62.5304	62.2102	63.3202	291	0	15	10	0
DeepClust	536	metaclust_all_OlaalgELextract3_1021956.scaffolds.fasta_scaffold1235228_1	61.2261	57.91	59.0029	59.13	57.8335	71	0	24	10	0
DeepClust	537	metaclust_all_OM-RGC.v1.000823605	49.349	45.4175	46.9431	45.7251	46.417	15	0	10	10	0
DeepClust	538	metaclust_all_OM-RGC.v1.028330848	74.0771	73.7882	74.3436	74.1497	73.9886	48	0	10	10	0
DeepClust	539	metaclust_all_SaaInlLV_10m_DNA_3_1039740.scaffolds.fasta_scaffold56447_2	42.5815	41.8133	37.2604	37.7069	33.8898	2	0	6	10	3
DeepClust	540	metaclust_all_TergutMp193P3_1026864.scaffolds.fasta_scaffold277520_1	71.3953	69.3456	65.5855	68.916	68.9483	132	48	15	345	0
DeepClust	541	metaclust_all_WorMetDrversion2_2_1049316.scaffolds.fasta_scaffold02054_2	38.8498	44.925	35.406	60.1068	45.2847	27	0	9	10	0
DeepClust	542	Mgnify_MGYP000055191451	57.162	52.222	59.1886	58.6761	56.4523	36	3	2	12	4
DeepClust	543	Mgnify_MGYP000149845053	77.0033	77.3373	77.8902	76.7608	78.3364	4	0	1	25	1
DeepClust	544	Mgnify_MGYP000220010542	58.8127	54.7931	56.0418	49.5985	58.037	7	0	9	10	2
DeepClust	545	Mgnify_MGYP000443567303	34.1109	31.5818	32.3382	39.1402	31.8387	10	0	13	10	0
DeepClust	546	Mgnify_MGYP000530137945	93.1593	93.3193	93.326	93.2734	92.6929	710	700	5	10	7
DeepClust	547	Mgnify_MGYP000552940166	58.4726	63.1143	60.1317	73.5968	61.572	10	0	5	53	1
DeepClust	548	Mgnify_MGYP000558879931	61.3658	55.6181	55.9891	60.7203	63.7095	70	37	19	10	1
DeepClust	549	Mgnify_MGYP000609423462	60.2874	57.3074	62.3379	58.4463	58.8561	56	0	39	10	0
DeepClust	550	Mgnify_MGYP000615983676	56.852	56.3127	55.2912	52.3093	52.7167	11	0	6	47	6
DeepClust	551	Mgnify_MGYP000622852571	63.3794	62.0523	64.2648	62.2497	62.7256	83	71	10	21	1
DeepClust	552	Mgnify_MGYP000692475212	44.0168	47.4175	44.3055	44.2224	47.9153	21	1	15	10	5
DeepClust	553	Mgnify_MGYP000706816225	50.9012	50.3891	50.1928	52.7346	46.3579	48	0	10	10	0
DeepClust	554	Mgnify_MGYP000750259250	73.1884	70.2638	75.01	74.4863	72.8928	1	0	5	10	0
DeepClust	555	Mgnify_MGYP000808888301	60.5952	58.9921	59.7587	58.7859	55.2406	7	0	5	10	1
DeepClust	556	Mgnify_MGYP000852408544	83.4057	83.1109	84.9009	82.7993	81.1201	2864	2859	12	10	4
DeepClust	557	Mgnify_MGYP000855261053	51.8977	48.1326	47.3111	48.5635	45.1092	4	0	2	10	0
DeepClust	558	Mgnify_MGYP000858781990	83.8137	82.1544	84.3796	83.7141	83.1516	22	0	9	10	0
DeepClust	559	Mgnify_MGYP000862210143	45.6816	46.2998	44.6029	47.5597	42.4355	34	0	9	10	1
DeepClust	560	Mgnify_MGYP000915894004	83.2521	77.9203	78.1978	83.4304	75.9611	122	3	21	10	3
DeepClust	561	Mgnify_MGYP000931343693	62.3423	59.2583	56.6833	58.0221	58.3331	8	0	7	10	1
DeepClust	562	Mgnify_MGYP000945947737	85.4928	84.07	84.3746	85.5062	83.3673	56	1	10	18	0
DeepClust	563	Mgnify_MGYP000953692200	63.8306	62.9577	65.3783	62.0399	65.4859	26	0	27	10	5
DeepClust	564	Mgnify_MGYP001016326574	52.0837	49.0728	48.8572	54.8255	50.2479	6	0	6	10	1
DeepClust	565	Mgnify_MGYP001021576601	40.4431	36.9308	35.7415	37.0893	32.915	15	0	9	10	0
DeepClust	566	Mgnify_MGYP001079914701	42.2322	37.3679	36.7693	40.226	39.5625	8	0	11	10	0
DeepClust	567	Mgnify_MGYP001319557061	48.1473	46.4363	43.5404	46.8515	45.2843	15	1	3	79	3
DeepClust	568	Mgnify_MGYP001376684135	60.3842	58.3628	57.8133	58.019	57.6651	38	26	14	25	1
DeepClust	569	Mgnify_MGYP001425315228	52.7089	52.8345	52.248	51.6062	47.6935	5	0	3	10	2
DeepClust	570	Mgnify_MGYP001465733730	76.761	74.2094	77.5028	70.0392	71.765	12	0	5	10	0
DeepClust	571	Mgnify_MGYP001467630153	78.3474	74.1818	77.8973	84.027	84.4645	1057	1023	8	10	0
DeepClust	572	Mgnify_MGYP001650347876	73.8783	75.4658	73.8303	76.7974	77.3382	22	20	2	10	2
DeepClust	573	Mgnify_MGYP001730446602	71.7459	71.6935	74.0323	69.6968	68.1765	832	809	6	10	0
DeepClust	574	Mgnify_MGYP001756110452	49.8936	44.9784	45.3301	45.7645	42.7224	11	0	14	10	2
DeepClust	575	Mgnify_MGYP001759224483	31.775	29.2982	33.6415	34.16	32.1432	10	0	8	10	2
DeepClust	576	Mgnify_MGYP002179477049	35.3246	30.3118	27.497	37.5283	29.5823	18	0	8	95	3
DeepClust	577	Mgnify_MGYP003125132969	79.4166	77.4133	68.8931	73.8043	75.6764	24	0	12	10	0
DeepClust	578	Mgnify_MGYP003128263166	59.4339	57.0636	60.0654	60.8438	54.2129	12	0	3	22	0
DeepClust	579	Mgnify_MGYP003138252128	59.6528	56.9068	76.043	74.826	53.4123	6	0	3	10	1
DeepClust	580	Mgnify_MGYP003187284247	84.2151	81.758	86.0566	82.7427	84.6029	14	6	1	18	1
DeepClust	581	Mgnify_MGYP003188699937	34.9904	31.6006	29.8518	36.0526	31.9947	20	0	19	110	0
DeepClust	582	Mgnify_MGYP003314033764	75.6828	72.97	73.3906	72.3771	72.4143	51	0	4	108	2
DeepClust	583	Mgnify_MGYP003317513485	77.8715	76.2891	77.9759	77.5937	77.742	17	0	2	10	0
DeepClust	584	Mgnify_MGYP003459179650	76.1664	73.7993	75.4302	76.606	76.8732	240	232	4	10	1
DeepClust	585	Mgnify_MGYP003524047295	37.7397	37.9971	45.0636	39.3331	41.8508	7	0	2	10	2
DeepClust	586	Mgnify_MGYP003574197891	51.663	42.4678	45.2594	57.0807	45.023	30	0	6	10	0
DeepClust	587	Mgnify_MGYP003601090835	41.6593	46.5632	56.9774	54.0422	55.1079	20	0	5	10	0
DeepClust	588	Mgnify_MGYP003617519276	83.5052	80.643	82.3604	81.069	81.3893	38	12	4	54	13
DeepClust	589	Mgnify_MGYP003629438320	73.3367	73.92	71.193	70.0695	76.615	44	10	5	11	0
DeepClust	590	Mgnify_MGYP004335049317	48.4497	45.532	57.0685	40.3089	38.4476	11	0	3	15	1
DeepClust	591	MGV-GENOME-0369565_20	64.0084	63.4009	64.8107	59.9536	57.887	4	2	1	10	4
DeepClust	592	NR_EAC4812588.1	61.9027	59.2831	67.1484	64.3531	62.7346	27	4	10	10	17
DeepClust	593	NR_EFX89892.1	72.1598	69.8966	66.1576	69.0512	67.5074	120	105	16	41	3
DeepClust	594	NR_EGT0645348.1	73.0559	71.5437	72.3604	69.7076	67.0573	62	50	6	10	21
DeepClust	595	NR_GFW98376.1	46.4582	43.3532	43.7919	43.6177	45.5606	1295	371	302	25	254
DeepClust	596	NR_KAA6426240.1	54.4606	39.9757	39.8647	48.3028	36.2435	30	0	10	10	1
DeepClust	597	NR_MBN8539110.1	73.732	71.9692	72.646	75.3095	72.1394	35	0	10	10	0
DeepClust	598	NR_MBR6356217.1	85.5926	85.9366	85.9154	87.0209	86.1219	69	0	15	10	0
DeepClust	599	NR_MBT6842434.1	55.3813	49.8017	56.7096	48.2338	54.7169	5	1	6	10	0
DeepClust	600	NR_NCB42269.1	57.4796	49.5928	50.5503	50.3062	45.4838	29	4	11	18	2
DeepClust	601	NR_NWG36445.1	78.5666	78.6966	79.8137	81.2721	79.3581	23	0	3	10	1
DeepClust	602	NR_OXB37751.1	72.9685	64.542	64.1511	63.8285	63.5083	440	429	3	10	11
DeepClust	603	NR_PCD18501.1	63.3307	61.879	58.2718	61.7196	61.8587	36	8	8	10	19
DeepClust	604	NR_QQR67048.1	74.7067	73.6835	75.3953	75.214	75.2343	157	71	18	500	12
DeepClust	605	NR_RLI30651.1	37.0857	35.3799	36.3081	38.2375	34.9193	3	0	1	10	2
DeepClust	606	NR_WP_099017742.1	79.4868	77.6665	78.0217	77.2778	77.8006	1900	1887	8	336	5
DeepClust	607	NR_WP_225003978.1	83.0331	82.9318	83.9143	82.9689	82.3029	61	44	8	10	31
DeepClust	608	SRC_ERR1035437_718507	60.1205	57.4888	66.5743	61.8066	60.8956	67	30	8	10	2
DeepClust	609	SRC_ERR1039458_2608548	47.8987	38.4411	37.9732	42.228	39.6404	48	0	17	21	0
DeepClust	610	SRC_ERR1700704_5523118	64.8092	61.7501	62.2898	64.7602	60.1609	29	0	8	41	0
DeepClust	611	SRC_ERR1700730_10582474	57.3796	53.4611	50.8255	56.7889	48.9585	75	0	16	10	0
DeepClust	612	SRC_ERR1700730_17729361	61.7167	56.2779	58.5368	55.865	51.9759	63	0	12	14	0
DeepClust	613	SRC_ERR687898_1646588	59.4291	56.1407	58.2787	59.2385	55.8533	29	0	11	10	0
DeepClust	614	SRC_SRR2546427_9595182	69.6515	66.3274	65.4881	63.4387	65.4863	302	4	55	10	14
DeepClust	615	SRC_SRR2546430_3377876	64.8386	61.1569	59.4585	60.205	56.3892	73	0	18	10	1
DeepClust	616	SRC_SRR3954464_1957766	70.2776	67.1955	66.1359	66.1848	72.9093	173	19	17	10	31
DeepClust	617	SRC_SRR3954469_17269351	78.0643	77.5665	73.1782	71.4069	70.9748	17	0	3	19	0
DeepClust	618	SRC_SRR3984885_8166889	42.2055	53.8461	38.4936	55.0292	59.6813	90	2	9	10	2
DeepClust	619	SRC_SRR3990172_2449846	61.1829	60.4807	64.0099	61.6022	60.2117	37	0	8	10	0
DeepClust	620	SRC_SRR4029077_18816384	44.3761	41.057	38.9497	36.7551	32.24	39	0	15	120	2
DeepClust	621	SRC_SRR4030095_14684966	57.0901	55.0003	55.7619	59.4723	56.8469	70	0	8	10	0
DeepClust	622	SRC_SRR4051812_13319810	60.1993	58.3262	60.7289	62.3766	58.0036	261	0	43	91	2
DeepClust	623	SRC_SRR4051812_34618550	53.7376	51.4625	53.005	52.8293	54.7919	474	9	34	10	10
DeepClust	624	SRC_SRR4051812_9420634	64.6159	58.882	55.0024	56.9662	53.5209	194	85	19	85	1
DeepClust	625	SRC_SRR5207237_3774368	53.9238	53.9127	48.3809	59.1536	49.9513	59	0	8	10	1
DeepClust	626	SRC_SRR5207245_10480533	36.9567	37.8301	28.3794	37.2663	31.8093	16	0	3	49	0
DeepClust	627	SRC_SRR5207245_9709205	51.799	51.2318	53.4964	52.7434	51.6794	11	0	5	50	1
DeepClust	628	SRC_SRR5213593_4606059	39.3311	31.2679	28.8917	41.2624	35.7531	45	0	13	10	0
DeepClust	629	SRC_SRR5215208_7043069	48.6837	40.9071	36.6005	45.0362	43.9127	317	0	49	10	0
DeepClust	630	SRC_SRR5215212_8513678	67.8943	64.4629	63.1734	65.3062	63.928	83	0	26	21	3
DeepClust	631	SRC_SRR5215216_4475672	62.3381	57.1404	58.8746	62.138	53.5977	213	0	46	19	2
DeepClust	632	SRC_SRR5215469_6134357	46.3787	44.1842	45.2489	45.0582	45.4395	176	0	40	10	0
DeepClust	633	SRC_SRR5215472_9168469	70.7747	69.1442	67.0518	68.5278	66.524	155	1	38	10	5
DeepClust	634	SRC_SRR5215813_7409667	82.6442	80.5388	80.8416	81.1248	81.1167	1459	1417	21	61	1
DeepClust	635	SRC_SRR5258706_15997729	43.4839	43.0611	35.0685	39.6694	34.4883	15	0	16	10	0
DeepClust	636	SRC_SRR5260370_1292588	63.8811	52.7411	54.4631	62.1457	59.239	175	0	18	10	0
DeepClust	637	SRC_SRR5260370_17981552	71.7458	71.9986	70.5511	67.4789	69.9865	177	1	49	13	4
DeepClust	638	SRC_SRR5262245_15445292	59.5215	58.7028	66.7716	64.1772	64.7336	203	36	33	10	7
DeepClust	639	SRC_SRR5262245_4335331	69.1974	66.2963	68.2998	69.9578	66.1865	373	2	43	10	7
DeepClust	640	SRC_SRR5262245_54449974	78.2595	70.6952	72.3939	77.3408	59.3009	163	0	28	10	3
DeepClust	641	SRC_SRR5262245_8947164	49.2012	42.3106	38.6985	40.3928	44.8262	1270	965	60	10	0
DeepClust	642	SRC_SRR5271157_4187206	47.6848	42.4858	47.4941	45.5967	45.8695	52	0	44	10	6
DeepClust	643	SRC_SRR5271166_4195301	78.5518	80.2785	77.8788	78.0856	70.0022	72	0	32	18	1
DeepClust	644	SRC_SRR5271167_4401501	58.2952	54.7559	52.6403	56.3637	53.6229	28	0	8	10	0
DeepClust	645	SRC_SRR5271169_1631512	50.6951	47.4279	48.0309	57.4245	48.7316	55	0	11	10	0
DeepClust	646	SRC_SRR5271169_4699147	52.0268	49.3177	48.5263	50.3751	50.3939	190	0	36	10	1
DeepClust	647	SRC_SRR5436853_314217	76.7581	71.8807	75.3282	75.3701	75.4935	187	0	19	10	0
DeepClust	648	SRC_SRR5437773_9916570	51.3583	44.2403	38.1787	45.7728	37.6975	37	1	7	10	0
DeepClust	649	SRC_SRR5438105_4894765	40.422	34.5641	32.9656	39.6263	33.266	28	0	13	10	5
DeepClust	650	SRC_SRR5438132_3648009	54.2405	45.4155	46.3484	52.1934	49.6645	109	0	13	10	0
DeepClust	651	SRC_SRR5438445_3385579	54.519	46.8103	44.0013	50.271	48.0946	106	0	68	10	0
DeepClust	652	SRC_SRR5438477_5446905	68.6623	66.855	64.4497	67.4572	68.8724	1132	202	57	10	313
DeepClust	653	SRC_SRR5438552_3882927	91.6025	89.9738	92.1639	92.0106	90.6711	330	3	24	10	4
DeepClust	654	SRC_SRR5450432_2216836	54.2104	46.2405	49.7722	53.362	49.4276	33	0	5	10	0
DeepClust	655	SRC_SRR5579859_2799804	65.2044	61.392	78.5696	62.3058	59.707	431	385	12	49	67
DeepClust	656	SRC_SRR5579884_3686682	68.4618	66.505	67.7156	67.1502	66.2279	56	1	11	10	1
DeepClust	657	SRC_SRR5580700_7922071	88.8314	88.5211	89.5456	89.4138	88.1958	139	0	16	10	0
DeepClust	658	SRC_SRR5664279_2315338	45.0393	38.0708	35.9091	40.2315	40.1323	27	0	18	10	0
DeepClust	659	SRC_SRR5690242_5319595	67.3158	64.683	68.2159	70.9801	67.2397	72	27	27	21	1
DeepClust	660	SRC_SRR5690348_238409	60.0079	57.6042	59.7452	64.5967	59.3139	33	1	5	10	0
DeepClust	661	SRC_SRR5690349_12459169	48.859	44.1672	45.3136	43.5364	41.1887	62	0	21	10	1
DeepClust	662	SRC_SRR5690606_37284428	86.6981	86.3484	87.0169	86.1288	86.2088	56	19	4	19	46
DeepClust	663	SRC_SRR5712671_4451097	63.5778	54.7256	57.4778	62.0875	60.9962	101	0	15	33	1
DeepClust	664	SRC_SRR5918995_1950068	58.686	57.2451	59.6866	58.458	57.6892	137	0	24	20	4
DeepClust	665	SRC_SRR6185295_4970756	68.6069	65.8029	64.3587	64.5931	64.1833	36	0	23	10	0
DeepClust	666	SRC_SRR6185369_16618793	70.5467	68.3489	73.6858	74.3724	75.317	378	2	54	117	3
DeepClust	667	SRC_SRR6185437_8058383	76.2011	74.5936	74.6818	74.2866	76.115	114	0	24	10	0
DeepClust	668	SRC_SRR6266404_5981806	57.712	56.198	54.8022	54.7675	54.644	455	0	55	10	0
DeepClust	669	SRC_SRR6266481_5369536	76.1502	70.3336	72.2029	71.3298	72.5259	97	0	13	17	0
DeepClust	670	SRC_SRR6266496_3665727	67.3215	64.2916	67.8854	69.1966	68.3878	237	1	25	99	3
DeepClust	671	SRC_SRR6266516_6768159	37.2052	36.926	36.6547	39.6086	30.8302	5	0	7	10	0
DeepClust	672	SRC_SRR6266540_4404431	54.464	41.9764	38.6415	37.4457	39.0319	1033	444	68	10	0
DeepClust	673	SRC_SRR6266571_459391	74.5877	73.7064	74.708	72.5407	73.4252	1339	1013	67	131	6
DeepClust	674	SRC_SRR6266576_2803294	46.1764	45.826	43.1579	44.5661	42.1899	76	1	8	10	1
DeepClust	675	SRC_SRR6267142_2043251	58.2473	49.5961	51.5585	61.4168	59.3749	49	0	9	500	1
DeepClust	676	SRC_SRR6476646_9481255	67.8179	66.1884	66.4312	70.0484	66.7942	47	0	13	10	1
DeepClust	677	SRC_SRR6478609_782282	52.677	60.2155	60.314	58.5583	59.2339	135	0	54	10	0
DeepClust	678	SRC_SRR6478609_8839695	65.4316	61.7328	61.3355	61.1695	59.3986	143	0	28	10	0
DeepClust	679	SRC_SRR6478735_3934310	82.1176	80.7838	80.247	82.0553	80.6466	119	16	25	16	1
DeepClust	680	SRC_SRR6478735_709016	65.6588	69.7794	68.442	68.0511	59.6314	515	462	7	10	14
DeepClust	681	SRC_SRR6478735_9356675	78.2956	72.1152	78.264	79.4897	69.4289	23	0	3	10	0
DeepClust	682	TOPAZ_IO-all-SRF-180-2000-00_k119_10810340_gene4565	57.8649	50.6942	53.0697	52.301	52.5302	1562	1503	15	10	1
DeepClust	683	TOPAZ_SAO-all-DCM-0-8-5-00_k119_5461174_gene6203	72.2786	68.1986	63.6334	67.3793	64.4293	79	0	23	15	0
DeepClust	684	TOPAZ_SPO-all-SRF-0-8-5-00_k119_41972679_gene2951	77.1799	75.6087	76.1172	76.4297	74.2832	41	21	14	10	0
Big Fantastic	1	AGNOSTOS_GB_GCA_002691585.1_NZIM01000089.1_10_+_5343_7406_orf-10	46.0597	39.6681	43.953	42.7439	43.3604	16	0	3	10	2
Big Fantastic	2	AGNOSTOS_GB_GCA_002729615.1_PBYM01000030.1_102_-_63157_64275_orf-102	62.3463	60.9838	63.7529	60.0751	58.4116	63	1	7	10	3
Big Fantastic	3	AGNOSTOS_mRNA.TARA_ARC_108_MAG_00279_000000010002.2.3_assembled_CDS	52.8447	47.8316	44.0902	47.7322	43.5186	8	0	3	72	0
Big Fantastic	4	AGNOSTOS_mRNA.TARA_SOC_28_MAG_00076_000000005218.1.1_assembled_CDS	76.4629	74.8545	75.0353	74.8473	75.1114	44	2	10	13	2
Big Fantastic	5	AGNOSTOS_RS_GCF_000398925.1_NZ_KB976103.1_1807_-_1863268_1863807_orf-1807	82.4034	81.703	83.7151	79.0501	81.6673	8	5	7	10	2
Big Fantastic	6	AGNOSTOS_RS_GCF_000525635.1_NZ_CP007155.1_841_+_873305_874513_orf-841	67.9019	65.1051	61.8184	62.9524	62.1333	429	0	3	198	70
Big Fantastic	7	AGNOSTOS_RS_GCF_000686605.1_NZ_JMLC01000017.1_37_+_40946_41431_orf-37	50.7051	46.8192	50.675	48.7839	46.7446	2	1	2	10	4
Big Fantastic	8	AGNOSTOS_RS_GCF_000739595.1_NZ_BBJP01000069.1_2_+_862_1623_orf-2	67.174	66.1374	67.4739	68.2598	51.7387	4	0	5	10	22
Big Fantastic	9	AGNOSTOS_RS_GCF_001020225.1_NZ_LDPN01000022.1_111_+_115870_116349_orf-111	66.8585	64.7494	65.0048	61.8172	65.7549	12	10	1	25	9
Big Fantastic	10	AGNOSTOS_TARA_NCLDV_18474	75.228	78.2351	78.0171	81.2534	76.6551	1	0	3	10	0
Big Fantastic	11	AGNOSTOS_TOSAG51-11_CNS_annotations-pep_Parent=Gene886_assembled_CDS	51.5972	44.7094	52.9629	57.3817	50.254	34	0	2	15	0
Big Fantastic	12	AGNOSTOS_UBA8758_contig_3399_13_+_7077_7331_orf-13	57.7427	55.5357	52.4542	50.2803	49.3791	1	0	3	10	0
Big Fantastic	13	Engineered_Metagenomes_JGI_Ga0073899_104769202	70.1217	68.4962	72.1719	68.8799	70.9148	1	0	8	177	2
Big Fantastic	14	Engineered_Metagenomes_JGI_Ga0075182_112469921	64.6763	59.2049	60.784	57.6245	55.7027	41	4	13	23	5
Big Fantastic	15	Engineered_Metagenomes_JGI_Ga0075184_101127832	79.4891	79.3266	84.2345	84.0344	80.7721	53	2	2	10	1
Big Fantastic	16	Engineered_Metagenomes_JGI_Ga0079103_14148432	86.0071	85.4283	84.055	86.5561	86.7565	1	0	18	55	0
Big Fantastic	17	Engineered_Metagenomes_JGI_Ga0116163_10662172	72.3818	70.2984	72.2576	72.1547	69.2286	1	0	10	11	3
Big Fantastic	18	Engineered_Metagenomes_JGI_Ga0116187_10003968	46.231	51.9625	45.256	45.5838	54.2511	2	1	9	10	0
Big Fantastic	19	Engineered_Metagenomes_JGI_Ga0116191_10150534	44.3829	47.497	43.624	46.7071	42.6341	1	0	4	10	1
Big Fantastic	20	Engineered_Metagenomes_JGI_Ga0116237_135866001	40.5066	39.884	34.9542	35.1029	33.9444	1	0	1	10	0
Big Fantastic	21	Engineered_Metagenomes_JGI_Ga0116239_100298683	36.2844	32.9372	30.3929	30.1094	27.8139	1	0	6	10	0
Big Fantastic	22	Engineered_Metagenomes_JGI_Ga0116241_109919392	76.0707	72.7924	75.0373	72.9517	73.6164	2	1	3	370	1
Big Fantastic	23	Engineered_Metagenomes_JGI_Ga0123334_14907891	85.2402	83.9993	85.7473	86.835	85.9021	18	11	12	10	16
Big Fantastic	24	Engineered_Metagenomes_JGI_Ga0123334_15667951	77.4834	71.1303	49.0326	65.3362	50.1367	1	0	3	46	2
Big Fantastic	25	Engineered_Metagenomes_JGI_Ga0172382_110643091	81.6744	79.7373	75.7715	81.5127	81.0254	232	228	6	10	5
Big Fantastic	26	Engineered_Metagenomes_JGI_Ga0183095_10075466	70.4339	68.2674	71.3666	68.6747	70.2753	8	0	1	48	1
Big Fantastic	27	Engineered_Metagenomes_JGI_Ga0207718_100002822	77.4322	78.3849	76.8862	80.3304	65.9056	12	8	6	24	8
Big Fantastic	28	Engineered_Metagenomes_JGI_Ga0208694_14965431	45.0174	38.6007	39.327	43.1115	46.0295	1	0	13	10	0
Big Fantastic	29	Engineered_Metagenomes_JGI_Ga0265295_10401923	51.9226	50.0022	45.3417	46.5339	41.1783	76	69	11	52	3
Big Fantastic	30	Engineered_Metagenomes_JGI_Ga0302252_10513351	51.2823	46.5765	47.783	51.2293	48.3975	4	3	12	12	2
Big Fantastic	31	Engineered_Metagenomes_JGI_Ga0496010_0260763_96_872	70.4946	65.0205	65.8354	71.2516	68.2089	33	1	10	200	3
Big Fantastic	32	Engineered_Metagenomes_JGI_Ga0496059_041388_192_1169	58.4051	53.8844	54.6534	54.7416	56.8861	91	71	3	10	63
Big Fantastic	33	Engineered_Metagenomes_JGI_Ga0496061_036735_242_400	75.3109	75.2214	77.7066	74.1159	75.085	5	4	0	20	0
Big Fantastic	34	Engineered_Metagenomes_JGI_Ga0498939_003743_21970_22638	81.9663	78.7891	80.9995	82.8392	76.6718	8	3	5	10	2
Big Fantastic	35	Environmental_JGI_Aquatic_B570J29578_10329851	42.2507	41.1684	45.548	41.4021	40.7779	1	0	0	10	0
Big Fantastic	36	Environmental_JGI_Aquatic_B570J29606_10042832	32.9862	31.1754	27.8899	30.2225	28.0881	1	0	0	10	2
Big Fantastic	37	Environmental_JGI_Aquatic_B570J40625_1000375444	74.1484	73.7431	79.6766	80.7531	80.3786	17	0	2	10	0
Big Fantastic	38	Environmental_JGI_Aquatic_B570J40625_1018580061	71.8495	68.6337	65.2009	57.9854	69.2552	1	0	2	27	0
Big Fantastic	39	Environmental_JGI_Aquatic_C687J13239_100218815	50.4196	41.7589	56.5484	55.1862	59.8029	1	0	0	10	0
Big Fantastic	40	Environmental_JGI_Aquatic_DelMOSpr2010_105201791	70.5008	68.2461	71.86	66.8593	68.7988	1	0	2	16	0
Big Fantastic	41	Environmental_JGI_Aquatic_Ga0007751_114791511	57.2757	50.6812	53.8898	58.4347	52.2315	71	3	3	50	4
Big Fantastic	42	Environmental_JGI_Aquatic_Ga0007759_113247971	53.2937	48.5331	53.2248	51.6402	47.723	1	0	1	10	0
Big Fantastic	43	Environmental_JGI_Aquatic_Ga0007760_112908421	84.0246	80.0031	76.8245	71.4253	76.2846	5	0	2	205	2
Big Fantastic	44	Environmental_JGI_Aquatic_Ga0007787_100466661	32.6854	31.77	31.0833	35.2431	30.1976	1	0	1	10	0
Big Fantastic	45	Environmental_JGI_Aquatic_Ga0007787_109486611	65.1065	61.7676	64.0474	62.3969	61.6446	2	1	4	20	2
Big Fantastic	46	Environmental_JGI_Aquatic_Ga0007794_102492911	79.0213	78.0551	78.2227	78.5359	80.4472	1	0	8	28	0
Big Fantastic	47	Environmental_JGI_Aquatic_Ga0007801_101318551	35.5844	32.4046	30.8865	34.5793	27.3248	1	0	0	10	0
Big Fantastic	48	Environmental_JGI_Aquatic_Ga0007805_12086651	59.8808	57.5045	53.3628	53.3483	54.2142	1	0	9	10	0
Big Fantastic	49	Environmental_JGI_Aquatic_Ga0007852_11825921	39.4019	35.0298	35.1026	34.3779	36.2951	1	0	0	10	0
Big Fantastic	50	Environmental_JGI_Aquatic_Ga0007854_100000438	73.8597	69.9315	75.833	75.7563	73.7551	3	2	5	10	6
Big Fantastic	51	Environmental_JGI_Aquatic_Ga0007875_10894661	68.9801	67.3445	69.0038	67.6093	66.6741	1	0	1	14	1
Big Fantastic	52	Environmental_JGI_Aquatic_Ga0008648_100836382	69.478	66.7679	70.4359	67.7089	71.6911	1	0	2	12	0
Big Fantastic	53	Environmental_JGI_Aquatic_Ga0008649_100133184	32.7147	35.3308	35.3747	29.0297	46.837	1	0	2	10	0
Big Fantastic	54	Environmental_JGI_Aquatic_Ga0008649_108103321	57.0277	52.9089	63.3656	62.937	62.8313	1	0	1	10	1
Big Fantastic	55	Environmental_JGI_Aquatic_Ga0049080_100609522	70.8569	61.8157	65.6916	60.2566	68.1483	2	1	15	15	1
Big Fantastic	56	Environmental_JGI_Aquatic_Ga0055584_1000580174	86.2057	84.1935	84.9104	86.254	87.2801	4	0	7	12	0
Big Fantastic	57	Environmental_JGI_Aquatic_Ga0062387_1066955681	68.8439	67.0699	67.8267	68.2633	68.3702	243	0	3	12	0
Big Fantastic	58	Environmental_JGI_Aquatic_Ga0063117_10242211	58.3948	52.9144	54.8883	57.22	54.2651	111	0	3	10	0
Big Fantastic	59	Environmental_JGI_Aquatic_Ga0066372_101800832	38.2095	62.4575	36.4377	64.3322	52.9138	1	0	2	10	1
Big Fantastic	60	Environmental_JGI_Aquatic_Ga0066521_1095202	89.1128	88.362	84.4387	87.6289	85.7046	1	0	0	18	1
Big Fantastic	61	Environmental_JGI_Aquatic_Ga0066609_104959042	55.3823	57.5067	65.5992	59.3519	62.4752	1	0	1	14	0
Big Fantastic	62	Environmental_JGI_Aquatic_Ga0066850_100025834	58.6734	57.7315	52.7201	49.666	53.9359	1	0	2	189	1
Big Fantastic	63	Environmental_JGI_Aquatic_Ga0066855_113726541	83.0477	77.3991	79.7962	78.2911	81.1446	44	11	2	10	12
Big Fantastic	64	Environmental_JGI_Aquatic_Ga0068877_102242001	62.0684	62.9339	38.0977	36.6624	33.6124	1	0	1	500	0
Big Fantastic	65	Environmental_JGI_Aquatic_Ga0068877_107269451	35.7773	33.3215	37.5203	40.7757	32.374	1	0	1	10	0
Big Fantastic	66	Environmental_JGI_Aquatic_Ga0070746_105955822	87.5524	88.0168	88.0562	87.5879	86.908	1	0	1	33	1
Big Fantastic	67	Environmental_JGI_Aquatic_Ga0070748_13810351	74.7444	75.452	74.3251	72.7216	75.505	1	0	5	37	0
Big Fantastic	68	Environmental_JGI_Aquatic_Ga0070752_12691881	47.3432	44.4118	56.278	57.5763	56.3622	1	0	2	14	3
Big Fantastic	69	Environmental_JGI_Aquatic_Ga0070753_11934811	78.7673	53.8864	55.5156	76.0827	71.5816	5	0	2	43	0
Big Fantastic	70	Environmental_JGI_Aquatic_Ga0073961_108803591	71.298	69.9954	69.4573	72.2749	67.1551	3	0	0	27	1
Big Fantastic	71	Environmental_JGI_Aquatic_Ga0073976_114372881	79.6044	79.4008	79.8894	79.8026	79.17	63	0	1	45	0
Big Fantastic	72	Environmental_JGI_Aquatic_Ga0075012_119265171	79.3922	76.3838	78.3664	78.1765	79.6843	4	3	11	26	4
Big Fantastic	73	Environmental_JGI_Aquatic_Ga0075014_1005985791	65.5739	63.0741	67.2535	64.8949	62.4721	1	0	1	10	2
Big Fantastic	74	Environmental_JGI_Aquatic_Ga0075018_126854111	38.3707	39.1027	34.3747	34.3405	30.9902	1	0	0	10	1
Big Fantastic	75	Environmental_JGI_Aquatic_Ga0075029_1018330351	46.1224	31.7868	43.3597	38.4809	39.4144	1	0	0	32	0
Big Fantastic	76	Environmental_JGI_Aquatic_Ga0075108_102965781	33.9944	34.522	29.31	30.6708	28.064	1	0	5	10	0
Big Fantastic	77	Environmental_JGI_Aquatic_Ga0075109_10357411	73.4294	74.0209	75.9416	76.7774	74.7928	8	1	2	10	3
Big Fantastic	78	Environmental_JGI_Aquatic_Ga0075116_1000000845	42.6415	37.6516	36.236	38.1756	33.93	1	0	0	10	0
Big Fantastic	79	Environmental_JGI_Aquatic_Ga0075116_100329492	52.6746	43.0892	51.6796	51.8284	53.3822	1	0	3	370	1
Big Fantastic	80	Environmental_JGI_Aquatic_Ga0075120_100121224	38.8502	38.519	39.6822	41.5373	40.7373	5	1	3	39	1
Big Fantastic	81	Environmental_JGI_Aquatic_Ga0075124_100300383	30.3856	28.6438	36.0692	35.3763	25.6872	1	0	0	10	0
Big Fantastic	82	Environmental_JGI_Aquatic_Ga0075447_100463983	76.4811	67.522	76.5777	77.0169	77.5885	1	0	22	10	0
Big Fantastic	83	Environmental_JGI_Aquatic_Ga0075471_100160654	29.9641	29.5282	25.5046	28.6818	26.4587	1	0	0	10	3
Big Fantastic	84	Environmental_JGI_Aquatic_Ga0075471_116506971	63.7437	60.4865	62.2742	57.6114	57.4897	1	0	1	10	0
Big Fantastic	85	Environmental_JGI_Aquatic_Ga0075472_103565602	73.6666	70.4124	78.3987	73.5672	75.4243	1	0	10	10	0
Big Fantastic	86	Environmental_JGI_Aquatic_Ga0075473_110418192	69.6204	67.4171	73.1689	70.6995	66.4009	1	0	8	10	0
Big Fantastic	87	Environmental_JGI_Aquatic_Ga0075477_101046183	79.1942	78.3868	77.2589	79.6109	80.1121	1	0	8	18	0
Big Fantastic	88	Environmental_JGI_Aquatic_Ga0075479_113095431	47.084	47.3954	53.9268	54.9344	53.9711	1	0	1	171	0
Big Fantastic	89	Environmental_JGI_Aquatic_Ga0079247_14226641	65.0058	62.5057	64.8899	66.6612	64.7293	110	0	3	98	17
Big Fantastic	90	Environmental_JGI_Aquatic_Ga0098035_15814061	68.3611	66.5696	74.5869	69.3505	70.6456	1	0	5	10	0
Big Fantastic	91	Environmental_JGI_Aquatic_Ga0098037_10137272	26.2646	25.3425	23.5168	25.6698	23.1541	1	0	2	10	0
Big Fantastic	92	Environmental_JGI_Aquatic_Ga0099848_10218462	46.7544	41.0581	42.0791	43.6907	35.5412	1	0	0	10	0
Big Fantastic	93	Environmental_JGI_Aquatic_Ga0099851_10790854	65.9002	61.4896	68.5566	64.8841	65.9046	1	0	0	10	0
Big Fantastic	94	Environmental_JGI_Aquatic_Ga0099851_14069671	34.9134	37.5032	30.8771	28.8795	27.9906	1	0	0	10	0
Big Fantastic	95	Environmental_JGI_Aquatic_Ga0100377_10076003	78.7736	79.4211	79.6053	79.9481	77.8624	84	15	1	10	2
Big Fantastic	96	Environmental_JGI_Aquatic_Ga0100390_103181141	58.5368	54.7505	52.241	58.9724	55.355	11	0	0	10	0
Big Fantastic	97	Environmental_JGI_Aquatic_Ga0102810_10013636	74.011	82.9798	82.7441	77.3567	77.2592	1	0	3	10	0
Big Fantastic	98	Environmental_JGI_Aquatic_Ga0102812_100189027	72.725	72.0767	74.2323	71.3378	69.1215	1	0	4	10	0
Big Fantastic	99	Environmental_JGI_Aquatic_Ga0102812_101535863	57.9533	53.8457	52.5992	56.4221	57.1507	1	0	5	20	0
Big Fantastic	100	Environmental_JGI_Aquatic_Ga0102865_14033751	78.3317	72.935	75.7707	74.9947	71.5781	1	0	1	30	1
Big Fantastic	101	Environmental_JGI_Aquatic_Ga0105050_102230642	81.4709	89.7209	88.4306	80.629	84.0523	1	0	12	10	0
Big Fantastic	102	Environmental_JGI_Aquatic_Ga0105055_117337031	59.0798	49.2161	42.7805	46.6635	42.1598	1	0	2	10	0
Big Fantastic	103	Environmental_JGI_Aquatic_Ga0105097_108694951	44.6342	41.6267	45.1118	46.3539	39.1716	1	0	4	10	2
Big Fantastic	104	Environmental_JGI_Aquatic_Ga0105098_102495061	58.7046	59.8227	59.676	55.8132	59.8479	1	0	4	14	1
Big Fantastic	105	Environmental_JGI_Aquatic_Ga0105154_10013345	73.2667	79.0801	78.2855	78.0974	76.6905	1	0	4	75	1
Big Fantastic	106	Environmental_JGI_Aquatic_Ga0113563_146616211	45.5162	43.5739	40.8678	43.2647	40.4189	1	0	1	10	1
Big Fantastic	107	Environmental_JGI_Aquatic_Ga0114918_107423301	92.4351	90.3589	93.0105	91.325	92.3033	8	7	1	76	3
Big Fantastic	108	Environmental_JGI_Aquatic_Ga0114925_113406882	55.3597	49.542	50.9168	51.1786	49.3003	18	13	0	10	14
Big Fantastic	109	Environmental_JGI_Aquatic_Ga0114950_100065715	58.3061	56.1138	56.2315	59.5041	55.0943	10	3	0	10	1
Big Fantastic	110	Environmental_JGI_Aquatic_Ga0114964_102386011	65.6144	65.4297	66.7099	64.4454	61.9169	1	0	3	10	0
Big Fantastic	111	Environmental_JGI_Aquatic_Ga0114967_101186694	73.1401	78.8111	75.7021	75.0359	75.7771	1	0	22	10	1
Big Fantastic	112	Environmental_JGI_Aquatic_Ga0114977_1000064110	43.6994	36.4266	56.4923	50.817	51.7333	1	0	0	10	0
Big Fantastic	113	Environmental_JGI_Aquatic_Ga0114998_101568821	70.9175	65.0481	77.3793	77.0041	76.822	1	0	13	500	1
Big Fantastic	114	Environmental_JGI_Aquatic_Ga0115005_104130742	41.5125	38.8215	27.5395	35.5382	28.6778	1	0	1	10	1
Big Fantastic	115	Environmental_JGI_Aquatic_Ga0115007_100428371	78.2622	77.6412	81.2838	76.3132	74.3617	1	0	3	46	1
Big Fantastic	116	Environmental_JGI_Aquatic_Ga0115012_105795571	44.4513	40.6855	51.1011	48.5531	53.3047	1	0	8	10	26
Big Fantastic	117	Environmental_JGI_Aquatic_Ga0115101_16718951	70.2365	67.3281	68.4939	68.0712	67.5858	18	0	0	10	0
Big Fantastic	118	Environmental_JGI_Aquatic_Ga0115545_14590391	73.367	76.4794	84.0998	87.2152	82.772	1	0	6	27	0
Big Fantastic	119	Environmental_JGI_Aquatic_Ga0116200_100266303	65.6122	62.2137	64.1274	63.8604	62.9683	5	2	3	106	3
Big Fantastic	120	Environmental_JGI_Aquatic_Ga0118733_1010346293	67.8656	66.8561	70.5959	70.4188	68.6884	10	0	13	10	1
Big Fantastic	121	Environmental_JGI_Aquatic_Ga0118733_1047891162	71.1978	69.8521	70.1813	67.9003	66.1085	2	1	2	44	1
Big Fantastic	122	Environmental_JGI_Aquatic_Ga0118733_1095865271	38.4273	38.9905	38.0864	39.7766	34.8285	1	0	5	10	0
Big Fantastic	123	Environmental_JGI_Aquatic_Ga0124853_12177914	46.9169	42.0281	42.2133	43.7362	49.9097	4	0	0	10	0
Big Fantastic	124	Environmental_JGI_Aquatic_Ga0129318_102626062	54.7886	49.6581	53.675	56.2287	53.2213	1	0	8	10	0
Big Fantastic	125	Environmental_JGI_Aquatic_Ga0129351_10172091	60.7335	51.2649	67.2695	54.4362	59.1296	1	0	5	15	0
Big Fantastic	126	Environmental_JGI_Aquatic_Ga0133547_116639592	56.851	53.9012	57.4694	55.6798	56.2615	1	0	2	10	1
Big Fantastic	127	Environmental_JGI_Aquatic_Ga0133913_102030214	76.1146	76.2164	80.5403	73.2681	84.7646	1	0	3	15	0
Big Fantastic	128	Environmental_JGI_Aquatic_Ga0133913_102713184	59.5347	52.2215	50.9103	52.0961	47.6331	7	0	1	10	6
Big Fantastic	129	Environmental_JGI_Aquatic_Ga0133913_104283381	48.7439	47.1027	45.4157	42.6906	36.9402	1	0	2	10	0
Big Fantastic	130	Environmental_JGI_Aquatic_Ga0133913_117871951	28.772	28.8045	26.3883	28.9201	27.2897	2	1	1	10	2
Big Fantastic	131	Environmental_JGI_Aquatic_Ga0133913_121177181	36.9417	38.1934	33.3888	33.5038	32.535	1	0	1	15	0
Big Fantastic	132	Environmental_JGI_Aquatic_Ga0133913_123185861	34.5203	31.2274	28.5537	28.8862	25.2645	1	0	0	10	0
Big Fantastic	133	Environmental_JGI_Aquatic_Ga0133913_128095061	62.2478	56.685	58.4163	53.5808	52.0626	1	0	13	10	0
Big Fantastic	134	Environmental_JGI_Aquatic_Ga0136611_100163754	69.5009	65.9218	63.2387	65.6601	62.8624	35	0	2	34	0
Big Fantastic	135	Environmental_JGI_Aquatic_Ga0136644_1000609019	78.2011	79.5966	80.7616	81.8107	78.9242	1	0	20	189	2
Big Fantastic	136	Environmental_JGI_Aquatic_Ga0138347_110956991	77.4943	82.2291	82.0267	78.2991	72.8522	80	2	0	13	0
Big Fantastic	137	Environmental_JGI_Aquatic_Ga0138399_11152201	80.4046	81.7595	82.3006	82.0623	81.5167	1	0	6	104	1
Big Fantastic	138	Environmental_JGI_Aquatic_Ga0153915_105578632	55.4648	54.643	62.4042	66.5937	57.6745	36	0	3	41	8
Big Fantastic	139	Environmental_JGI_Aquatic_Ga0153916_106100752	71.2408	69.7876	71.8267	75.639	69.1905	19	3	3	10	2
Big Fantastic	140	Environmental_JGI_Aquatic_Ga0157544_10277681	58.3594	58.5523	44.3588	60.0135	43.9603	1	0	1	19	1
Big Fantastic	141	Environmental_JGI_Aquatic_Ga0170791_160230171	60.7178	57.1111	61.6423	64.6291	63.0917	1	0	0	10	0
Big Fantastic	142	Environmental_JGI_Aquatic_Ga0180015_10028663	88.6592	88.2271	88.3047	88.7518	88.0763	114	11	6	500	16
Big Fantastic	143	Environmental_JGI_Aquatic_Ga0180042_1365801	35.1371	32.5277	36.6901	56.8717	30.6405	2	1	2	10	2
Big Fantastic	144	Environmental_JGI_Aquatic_Ga0180120_108800401	58.3795	54.7261	58.1774	55.43	56.126	1	0	1	10	0
Big Fantastic	145	Environmental_JGI_Aquatic_Ga0180429_100004999	73.0864	77.2826	75.3615	69.0835	66.6885	1	0	1	22	0
Big Fantastic	146	Environmental_JGI_Aquatic_Ga0181573_101140662	54.4437	48.0335	48.9405	52.6796	48.5334	1	0	2	10	1
Big Fantastic	147	Environmental_JGI_Aquatic_Ga0181583_105369871	54.3604	52.0296	51.9653	53.4435	49.9929	25	0	7	10	0
Big Fantastic	148	Environmental_JGI_Aquatic_Ga0182069_11596941	46.2939	43.5126	53.6609	43.8953	52.8391	1	0	1	10	0
Big Fantastic	149	Environmental_JGI_Aquatic_Ga0184608_105160052	58.196	56.3402	53.1649	55.5839	54.1973	4	0	1	10	0
Big Fantastic	150	Environmental_JGI_Aquatic_Ga0194023_10763011	69.5244	71.3124	75.3	69.2017	69.2084	1	0	1	10	0
Big Fantastic	151	Environmental_JGI_Aquatic_Ga0194115_102128652	53.4377	51.8293	52.1455	53.7262	52.6687	1	0	6	10	1
Big Fantastic	152	Environmental_JGI_Aquatic_Ga0194121_104667582	60.8869	60.1681	66.4887	60.7396	61.3183	4	3	22	10	1
Big Fantastic	153	Environmental_JGI_Aquatic_Ga0194126_113701702	71.2719	68.1617	70.0814	66.7116	68.4384	1	0	3	12	0
Big Fantastic	154	Environmental_JGI_Aquatic_Ga0207893_10106941	63.1349	57.4911	70.6114	68.1348	68.6785	3	0	4	13	0
Big Fantastic	155	Environmental_JGI_Aquatic_Ga0207934_11129411	44.6141	38.1449	36.0904	37.1399	34.0072	1	0	1	10	0
Big Fantastic	156	Environmental_JGI_Aquatic_Ga0207937_10150391	47.5614	41.6453	37.0147	41.6611	39.2782	1	0	5	10	1
Big Fantastic	157	Environmental_JGI_Aquatic_Ga0207964_10860711	73.8326	73.3998	77.5634	75.5657	76.6081	1	0	4	10	0
Big Fantastic	158	Environmental_JGI_Aquatic_Ga0208149_10146554	30.771	28.6833	26.493	28.4848	32.6008	3	0	1	10	1
Big Fantastic	159	Environmental_JGI_Aquatic_Ga0208180_11729061	55.7622	51.9427	49.0386	51.0421	52.0006	1	0	3	12	0
Big Fantastic	160	Environmental_JGI_Aquatic_Ga0208183_12394912	55.6786	53.9881	53.4977	52.2142	47.7675	1	0	1	10	1
Big Fantastic	161	Environmental_JGI_Aquatic_Ga0208225_10961171	56.3127	51.6236	57.5676	54.3342	57.2128	1	0	0	10	0
Big Fantastic	162	Environmental_JGI_Aquatic_Ga0208275_11116971	44.4966	46.4314	46.2377	46.6431	50.6661	7	0	2	269	0
Big Fantastic	163	Environmental_JGI_Aquatic_Ga0208389_10025353	53.9239	50.2926	46.9987	49.9221	42.5385	8	0	0	84	0
Big Fantastic	164	Environmental_JGI_Aquatic_Ga0208872_15883711	49.0305	47.4312	41.4425	46.5336	46.1456	4	0	0	10	6
Big Fantastic	165	Environmental_JGI_Aquatic_Ga0208903_10022974	46.9195	43.1374	36.0598	41.4136	39.7001	2	0	0	10	1
Big Fantastic	166	Environmental_JGI_Aquatic_Ga0208920_10410642	57.7146	57.1922	55.9645	56.3335	55.8408	1	0	0	10	0
Big Fantastic	167	Environmental_JGI_Aquatic_Ga0208934_11891221	63.4862	61.7584	64.5772	64.8431	64.14	1	0	1	29	1
Big Fantastic	168	Environmental_JGI_Aquatic_Ga0209013_100277155	72.661	67.3686	71.8183	69.4528	69.2297	7	6	3	10	6
Big Fantastic	169	Environmental_JGI_Aquatic_Ga0209017_100311331	48.8344	49.6262	47.6044	44.727	44.8277	3	0	1	37	0
Big Fantastic	170	Environmental_JGI_Aquatic_Ga0209048_104563312	76.0809	73.9962	74.3844	72.8014	73.8656	3	1	2	56	1
Big Fantastic	171	Environmental_JGI_Aquatic_Ga0209087_13046321	53.2088	55.3337	54.5369	52.1938	46.0521	1	0	2	10	1
Big Fantastic	172	Environmental_JGI_Aquatic_Ga0209128_11183651	36.0083	34.2112	34.213	37.9275	31.1043	1	0	0	10	0
Big Fantastic	173	Environmental_JGI_Aquatic_Ga0209190_11367721	43.8843	38.0871	35.0925	37.6965	32.1668	1	0	0	10	4
Big Fantastic	174	Environmental_JGI_Aquatic_Ga0209223_100413271	74.4434	61.1661	77.8117	77.2766	74.3435	1	0	7	10	1
Big Fantastic	175	Environmental_JGI_Aquatic_Ga0209230_103009192	51.9642	48.7786	45.4383	49.9568	48.6388	9	0	3	162	0
Big Fantastic	176	Environmental_JGI_Aquatic_Ga0209246_102135372	68.3607	61.7736	65.4099	62.8566	63.0102	1	0	1	10	2
Big Fantastic	177	Environmental_JGI_Aquatic_Ga0209309_100364665	59.8213	54.8035	47.8276	43.856	48.5384	4	3	3	10	3
Big Fantastic	178	Environmental_JGI_Aquatic_Ga0209353_105436201	61.9276	58.9345	63.1829	60.5439	60.8561	1	0	6	10	1
Big Fantastic	179	Environmental_JGI_Aquatic_Ga0209390_100481663	49.641	42.6765	39.0023	34.4005	34.4618	1	0	0	10	0
Big Fantastic	180	Environmental_JGI_Aquatic_Ga0209400_13738481	54.1466	49.753	48.0809	51.3334	52.2862	1	0	3	21	2
Big Fantastic	181	Environmental_JGI_Aquatic_Ga0209404_106330122	68.9215	68.348	66.2204	70.2291	56.4525	49	0	10	202	4
Big Fantastic	182	Environmental_JGI_Aquatic_Ga0209434_13146081	89.9881	84.1887	85.0594	84.3238	82.34	1	0	2	83	1
Big Fantastic	183	Environmental_JGI_Aquatic_Ga0209500_102641491	82.3317	81.3117	82.0396	81.2777	81.2995	1	0	2	10	0
Big Fantastic	184	Environmental_JGI_Aquatic_Ga0209617_100898851	52.4484	47.8114	61.5402	58.5823	50.224	1	0	21	10	0
Big Fantastic	185	Environmental_JGI_Aquatic_Ga0209756_10013851	49.3337	47.0391	44.7638	44.6176	44.4096	3	0	2	10	0
Big Fantastic	186	Environmental_JGI_Aquatic_Ga0209777_100846846	76.5185	74.2794	74.005	74.5512	74.3242	1	0	4	10	0
Big Fantastic	187	Environmental_JGI_Aquatic_Ga0209777_113571611	82.654	86.3079	88.7375	86.7618	87.9647	1	0	5	10	1
Big Fantastic	188	Environmental_JGI_Aquatic_Ga0209815_13191942	55.6656	51.389	63.3259	51.6022	57.914	1	0	2	10	0
Big Fantastic	189	Environmental_JGI_Aquatic_Ga0209820_13822162	58.4183	56.9839	51.4342	46.8858	41.9895	1	0	1	15	1
Big Fantastic	190	Environmental_JGI_Aquatic_Ga0209830_107233161	57.6918	58.911	62.1933	64.0216	59.2842	1	0	3	10	0
Big Fantastic	191	Environmental_JGI_Aquatic_Ga0210025_10681321	45.2111	40.5093	31.5954	33.3687	31.2677	1	0	0	500	1
Big Fantastic	192	Environmental_JGI_Aquatic_Ga0210381_102923791	60.5095	53.7753	54.5232	59.2296	57.7689	37	0	0	10	0
Big Fantastic	193	Environmental_JGI_Aquatic_Ga0222655_10027453	30.352	28.4601	25.8367	28.622	23.08	1	0	0	10	0
Big Fantastic	194	Environmental_JGI_Aquatic_Ga0255065_10043961	56.9457	51.0332	52.7535	56.307	59.1023	1	0	7	10	0
Big Fantastic	195	Environmental_JGI_Aquatic_Ga0255122_10811941	73.8256	73.6299	73.7051	70.0117	68.5988	1	0	7	15	0
Big Fantastic	196	Environmental_JGI_Aquatic_Ga0255148_10184142	37.7552	36.6404	36.4269	35.659	34.9817	1	0	7	45	1
Big Fantastic	197	Environmental_JGI_Aquatic_Ga0255178_10391471	34.4107	30.0361	33.0631	34.7231	37.0464	1	0	1	10	1
Big Fantastic	198	Environmental_JGI_Aquatic_Ga0255252_10724241	36.9426	32.1534	35.2482	34.9321	29.7833	1	0	0	10	0
Big Fantastic	199	Environmental_JGI_Aquatic_Ga0255775_11495301	31.9192	30.3505	31.4906	29.7847	27.3953	9	1	8	10	2
Big Fantastic	200	Environmental_JGI_Aquatic_Ga0256356_11335311	35.5059	37.9356	43.4741	39.5969	46.8138	1	0	1	52	2
Big Fantastic	201	Environmental_JGI_Aquatic_Ga0256411_10074981	38.1794	38.5799	37.5588	34.6094	34.9414	1	0	0	10	0
Big Fantastic	202	Environmental_JGI_Aquatic_Ga0256913_100908202	73.5943	72.4761	70.8484	73.6249	71.6261	1	0	4	19	10
Big Fantastic	203	Environmental_JGI_Aquatic_Ga0265303_102595011	41.9202	52.8429	41.2669	37.2645	39.5366	1	0	2	19	2
Big Fantastic	204	Environmental_JGI_Aquatic_Ga0304730_10516751	69.1394	70.157	69.0733	70.5469	72.1339	51	2	8	10	0
Big Fantastic	205	Environmental_JGI_Aquatic_Ga0304731_116093611	84.2042	82.0761	81.7754	83.556	81.7398	131	0	1	10	2
Big Fantastic	206	Environmental_JGI_Aquatic_Ga0307383_100048571	54.4959	49.0249	49.9508	51.4572	47.7432	14	0	0	10	0
Big Fantastic	207	Environmental_JGI_Aquatic_Ga0307389_102072101	52.6583	49.7748	48.1564	54.2157	49.6409	30	0	0	10	9
Big Fantastic	208	Environmental_JGI_Aquatic_Ga0307418_100000474	51.9699	43.7729	33.4541	28.7676	27.7855	1	0	1	10	0
Big Fantastic	209	Environmental_JGI_Aquatic_Ga0307939_10446901	32.8951	35.3523	33.9206	35.6987	31.587	1	0	0	81	0
Big Fantastic	210	Environmental_JGI_Aquatic_Ga0307947_10044961	33.3805	32.3987	33.6634	36.0617	33.547	1	0	0	10	2
Big Fantastic	211	Environmental_JGI_Aquatic_Ga0307978_10985591	26.2261	26.7108	22.527	23.8834	22.4705	1	0	1	500	1
Big Fantastic	212	Environmental_JGI_Aquatic_Ga0307989_10274992	67.7825	64.346	66.0594	64.9603	63.1179	69	32	1	10	1
Big Fantastic	213	Environmental_JGI_Aquatic_Ga0308400_10236352	70.4015	67.7645	69.1598	70.3775	68.0663	52	0	0	10	0
Big Fantastic	214	Environmental_JGI_Aquatic_Ga0308401_10013147	72.6436	72.4787	71.8302	74.8563	71.5955	20	7	9	37	27
Big Fantastic	215	Environmental_JGI_Aquatic_Ga0308401_11093001	44.479	38.9446	40.1696	36.4299	45.1331	1	0	0	10	0
Big Fantastic	216	Environmental_JGI_Aquatic_Ga0315318_111405791	31.4529	32.8044	32.7031	28.9422	29.0656	1	0	4	29	0
Big Fantastic	217	Environmental_JGI_Aquatic_Ga0315335_040612_2785_3027	67.059	61.6832	67.4016	65.8205	58.4066	1	0	3	500	1
Big Fantastic	218	Environmental_JGI_Aquatic_Ga0315335_212141_30_284	66.2215	65.9361	74.0185	66.8304	65.3364	4	3	8	10	5
Big Fantastic	219	Environmental_JGI_Aquatic_Ga0315339_10038794	63.0389	61.2548	68.3815	64.1248	61.9114	7	1	4	10	1
Big Fantastic	220	Environmental_JGI_Aquatic_Ga0316187_125118341	70.839	65.1153	64.2825	63.0563	58.936	1	0	1	30	0
Big Fantastic	221	Environmental_JGI_Aquatic_Ga0316206_100046912	54.3207	47.9797	48.1847	36.3117	49.1412	13	8	9	26	9
Big Fantastic	222	Environmental_JGI_Aquatic_Ga0334979_0886696_2_379	37.8283	39.6054	68.4248	63.6454	62.5238	1	0	1	10	0
Big Fantastic	223	Environmental_JGI_Aquatic_Ga0334983_0145197_622_837	66.0575	63.0764	63.5943	62.5168	60.1649	1	0	0	12	1
Big Fantastic	224	Environmental_JGI_Aquatic_Ga0334987_0096006_1893_2264	57.7981	53.3354	34.3245	53.7989	53.2541	1	0	0	10	0
Big Fantastic	225	Environmental_JGI_Aquatic_Ga0334997_0147595_274_777	48.7134	42.7183	37.3914	33.0723	29.8111	1	0	0	10	0
Big Fantastic	226	Environmental_JGI_Aquatic_Ga0334997_0767125_41_529	43.9092	47.6634	43.9065	47.019	41.5779	1	0	0	10	0
Big Fantastic	227	Environmental_JGI_Aquatic_Ga0335016_1120997_177_386	54.4834	53.8502	53.5487	53.9862	55.9786	1	0	1	88	11
Big Fantastic	228	Environmental_JGI_Aquatic_Ga0335020_0590279_264_494	85.0811	74.8734	96.2921	92.8134	84.3581	1	0	0	10	0
Big Fantastic	229	Environmental_JGI_Aquatic_Ga0335028_0019098_3687_4454	60.2996	57.6231	55.6704	50.8577	53.2503	1	0	4	10	0
Big Fantastic	230	Environmental_JGI_Aquatic_Ga0335031_0000463_494_1111	36.815	36.4832	34.8441	33.2234	31.2986	1	0	1	10	0
Big Fantastic	231	Environmental_JGI_Aquatic_Ga0335046_0176367_431_1060	62.7634	60.3863	59.509	59.4691	60.6993	1	0	9	10	9
Big Fantastic	232	Environmental_JGI_Aquatic_Ga0335396_102803141	53.242	51.7019	43.7931	45.57	52.9835	10	0	4	10	0
Big Fantastic	233	Environmental_JGI_Aquatic_Ga0394873_0623191_563_1129	85.3152	85.3551	85.6358	86.0352	85.3024	83	33	0	97	6
Big Fantastic	234	Environmental_JGI_Aquatic_Ga0400256_056384_319_924	57.8184	50.4994	52.2921	56.4859	55.9362	20	0	3	10	1
Big Fantastic	235	Environmental_JGI_Aquatic_Ga0400265_0043117_1114_1572	32.8593	30.9074	42.6423	39.6625	35.307	1	0	0	10	0
Big Fantastic	236	Environmental_JGI_Aquatic_Ga0401322_061218_230_502	62.1621	62.9731	64.4473	59.7974	58.0032	1	0	1	10	0
Big Fantastic	237	Environmental_JGI_Aquatic_Ga0427877_020499_452_1288	51.4232	67.3412	49.2538	49.8139	67.6377	1	0	3	216	1
Big Fantastic	238	Environmental_JGI_Aquatic_Ga0427885_001127_289_948	78.1841	77.9877	78.2854	78.0027	77.8532	8	7	5	30	7
Big Fantastic	239	Environmental_JGI_Aquatic_Ga0436463_0139771_2351_2854	65.5238	63.458	65.4943	65.6092	63.9287	29	24	9	10	41
Big Fantastic	240	Environmental_JGI_Aquatic_Ga0453065_0018739_1437_2309	32.7462	39.0315	33.1618	36.931	27.6366	1	0	0	10	0
Big Fantastic	241	Environmental_JGI_Aquatic_Ga0453066_0000721_16188_17486	46.7663	44.7025	46.8659	45.1843	43.9522	1	0	0	10	0
Big Fantastic	242	Environmental_JGI_Aquatic_Ga0453076_0220935_2_862	55.4404	51.8765	48.8476	45.9162	45.5642	1	0	1	10	0
Big Fantastic	243	Environmental_JGI_Aquatic_Ga0453078_0011438_4326_5234	65.7561	63.7796	61.6053	63.7906	59.56	13	3	11	183	5
Big Fantastic	244	Environmental_JGI_Aquatic_Ga0453080_0003256_9971_11557	54.1217	46.7288	51.5337	56.8907	50.48	1	0	6	12	2
Big Fantastic	245	Environmental_JGI_Aquatic_Ga0453113_0066060_665_2251	36.7723	31.9964	30.3045	32.1768	27.2361	1	0	2	10	0
Big Fantastic	246	Environmental_JGI_Aquatic_Ga0453126_0196210_599_1057	85.761	85.6664	84.5956	85.635	84.4651	19	7	14	10	6
Big Fantastic	247	Environmental_JGI_Aquatic_Ga0453127_0372771_29_673	84.5659	82.8153	84.5022	85.3003	84.7909	58	0	1	79	3
Big Fantastic	248	Environmental_JGI_Aquatic_Ga0453144_0083374_978_1514	60.3609	56.998	61.2446	62.1023	60.283	1	0	0	10	0
Big Fantastic	249	Environmental_JGI_Aquatic_Ga0453150_0268134_2_496	30.4691	31.7735	27.7933	32.5389	31.2931	1	0	0	10	0
Big Fantastic	250	Environmental_JGI_Aquatic_Ga0453188_0527666_12_527	47.9154	42.8259	36.5345	32.9332	32.1944	1	0	0	19	0
Big Fantastic	251	Environmental_JGI_Aquatic_Ga0453196_0074032_3_2474	60.1246	59.4976	60.077	60.6117	58.2909	1	0	5	291	14
Big Fantastic	252	Environmental_JGI_Aquatic_Ga0453197_0141676_402_746	44.5801	43.4459	45.4624	46.7061	42.728	1	0	0	10	1
Big Fantastic	253	Environmental_JGI_Aquatic_Ga0453230_0337955_3_236	46.9727	43.9854	37.3365	43.9689	43.9933	1	0	2	74	1
Big Fantastic	254	Environmental_JGI_Aquatic_Ga0453659_0304516_2_814	86.458	85.7704	85.5816	85.5012	84.9379	90	0	6	10	1
Big Fantastic	255	Environmental_JGI_Aquatic_Ga0453672_0494160_90_674	30.224	32.3263	31.2101	33.6873	27.6455	1	0	1	10	0
Big Fantastic	256	Environmental_JGI_Aquatic_Ga0453721_0279360_907_1113	68.5928	67.5192	67.6941	68.2822	60.7074	2	1	1	10	0
Big Fantastic	257	Environmental_JGI_Aquatic_Ga0453758_0703295_4_327	50.8578	45.3745	37.3253	38.2103	40.4328	1	0	0	230	0
Big Fantastic	258	Environmental_JGI_Aquatic_Ga0453969_0454861_1_396	77.4855	77.4322	75.6128	76.4968	72.7754	1	0	14	10	2
Big Fantastic	259	Environmental_JGI_Aquatic_Ga0454392_0212502_592_894	60.9965	63.7695	78.0279	57.2528	74.5136	1	0	2	10	0
Big Fantastic	260	Environmental_JGI_Aquatic_Ga0485188_0460148_398_664	54.2017	43.9796	55.8313	47.7937	60.4811	1	0	0	21	0
Big Fantastic	261	Environmental_JGI_Aquatic_Ga0485829_0033140_575_3478	47.5044	46.8109	52.1384	45.7359	49.2928	1	0	0	10	0
Big Fantastic	262	Environmental_JGI_Aquatic_Ga0494004_0001459_3642_4406	56.0805	55.7302	53.2457	65.4107	53.8769	17	1	3	25	1
Big Fantastic	263	Environmental_JGI_Aquatic_Ga0498916_0009601_6687_7112	85.1256	76.9649	82.0676	84.4832	86.4219	17	0	6	10	2
Big Fantastic	264	Environmental_JGI_Aquatic_Ga0498916_0017832_3088_5001	50.5822	50.6061	32.653	36.7965	32.7341	1	0	2	121	0
Big Fantastic	265	Environmental_JGI_Aquatic_Ga0499542_0001414_263_3181	55.7554	50.9959	50.0135	51.6232	49.0903	7	0	7	10	3
Big Fantastic	266	Environmental_JGI_Aquatic_GBSWBV_00203850	75.4386	65.3916	63.3857	67.438	60.1354	1	0	4	10	0
Big Fantastic	267	Environmental_JGI_Aquatic_JGI24003J15210_100181097	69.4452	75.6066	78.8025	84.8047	73.7413	1	0	3	10	3
Big Fantastic	268	Environmental_JGI_Aquatic_JGI26340J50214_104979331	58.586	54.6141	58.1388	56.0142	53.4818	1	0	1	10	0
Big Fantastic	269	Environmental_JGI_Aquatic_JGIcombinedJ13530_1079111891	39.7619	35.3259	32.721	42.4333	31.6435	1	0	0	10	0
Big Fantastic	270	Environmental_JGI_Aquatic_LBLACPB2_04320190	64.8118	66.9409	69.3516	65.9916	69.4417	1	0	8	10	2
Big Fantastic	271	Environmental_JGI_Aquatic_SMTZ1_1000686510	59.0488	55.8023	59.7805	57.6466	58.6617	13	12	11	104	10
Big Fantastic	272	Environmental_JGI_NON_Aquatic_Ga0066388_1062616631	60.1344	52.4858	56.8896	57.88	52.7945	7	0	1	11	0
Big Fantastic	273	Environmental_JGI_NON_Aquatic_Ga0066662_127932581	53.9178	48.171	48.1842	51.1105	49.0129	44	0	0	10	0
Big Fantastic	274	Environmental_JGI_NON_Aquatic_Ga0066681_102765041	56.7593	46.4415	54.8845	55.0431	52.4414	1	0	0	10	1
Big Fantastic	275	Environmental_JGI_NON_Aquatic_Ga0066704_103660861	85.2246	84.3475	84.0747	85.1945	85.8565	56	0	2	10	4
Big Fantastic	276	Environmental_JGI_NON_Aquatic_Ga0068955_12294571	69.2128	69.99	67.779	69.0055	66.8269	35	27	1	10	0
Big Fantastic	277	Environmental_JGI_NON_Aquatic_Ga0070730_101452132	59.5519	53.354	53.6533	54.9877	58.7056	1	0	0	13	1
Big Fantastic	278	Environmental_JGI_NON_Aquatic_Ga0075279_100850211	64.4064	61.4211	60.1232	63.0912	62.7801	46	2	1	43	0
Big Fantastic	279	Environmental_JGI_NON_Aquatic_Ga0075424_1021717361	58.3462	55.545	53.8502	57.1664	53.1207	90	0	2	10	5
Big Fantastic	280	Environmental_JGI_NON_Aquatic_Ga0075518_10093634	43.2536	37.8726	51.7706	40.6748	39.0095	1	0	2	10	0
Big Fantastic	281	Environmental_JGI_NON_Aquatic_Ga0099829_125386271	70.2616	67.1859	59.9242	67.0973	72.2656	1	0	1	10	0
Big Fantastic	282	Environmental_JGI_NON_Aquatic_Ga0102935_11407571	65.145	65.495	68.503	65.7858	65.3161	31	16	18	33	29
Big Fantastic	283	Environmental_JGI_NON_Aquatic_Ga0102949_13960671	53.2459	45.5246	63.0564	61.3026	61.7998	1	0	0	500	1
Big Fantastic	284	Environmental_JGI_NON_Aquatic_Ga0105259_10338121	41.6955	36.4961	39.5946	41.7415	38.6573	1	0	2	15	1
Big Fantastic	285	Environmental_JGI_NON_Aquatic_Ga0116108_100049434	40.8307	35.3921	36.27	36.7146	33.9187	1	0	0	109	3
Big Fantastic	286	Environmental_JGI_NON_Aquatic_Ga0116215_10001257	80.4794	78.3368	78.993	79.8642	78.4953	99	0	3	419	3
Big Fantastic	287	Environmental_JGI_NON_Aquatic_Ga0116219_100655781	60.4197	54.9362	59.2461	57.5422	57.4609	1	0	0	10	0
Big Fantastic	288	Environmental_JGI_NON_Aquatic_Ga0116220_102324601	48.1628	36.8893	45.4651	43.8355	32.9125	4	0	0	10	0
Big Fantastic	289	Environmental_JGI_NON_Aquatic_Ga0126312_102043721	60.7487	56.9726	62.345	61.0949	60.0125	12	1	7	10	1
Big Fantastic	290	Environmental_JGI_NON_Aquatic_Ga0126314_105033851	80.7777	80.1421	81.3949	81.2573	80.1819	52	0	1	500	6
Big Fantastic	291	Environmental_JGI_NON_Aquatic_Ga0126345_10804061	42.3717	38.2307	39.7988	46.9203	42.6789	12	0	0	10	1
Big Fantastic	292	Environmental_JGI_NON_Aquatic_Ga0126376_104683821	51.9573	47.6927	49.0675	52.7267	51.0344	30	0	0	10	0
Big Fantastic	293	Environmental_JGI_NON_Aquatic_Ga0126379_131837541	49.4467	46.1408	37.9839	44.4381	33.1357	8	0	0	10	0
Big Fantastic	294	Environmental_JGI_NON_Aquatic_Ga0127502_112024661	62.2542	58.1749	62.3569	61.7262	60.5764	43	35	0	72	3
Big Fantastic	295	Environmental_JGI_NON_Aquatic_Ga0127503_102383752	32.2867	59.3441	28.9571	33.7118	49.1587	1	0	0	10	2
Big Fantastic	296	Environmental_JGI_NON_Aquatic_Ga0137379_113221582	53.4623	55.3955	54.418	51.6697	46.8607	1	0	0	10	0
Big Fantastic	297	Environmental_JGI_NON_Aquatic_Ga0137417_14403345	60.2838	56.8449	56.3563	60.7014	55.2052	59	1	2	500	2
Big Fantastic	298	Environmental_JGI_NON_Aquatic_Ga0137421_11242892	58.8934	46.8172	53.2296	55.203	55.6859	7	0	1	10	0
Big Fantastic	299	Environmental_JGI_NON_Aquatic_Ga0150983_114674281	76.7634	72.8814	74.0984	75.4463	75.7268	230	0	0	31	0
Big Fantastic	300	Environmental_JGI_NON_Aquatic_Ga0180112_10103822	54.5933	49.0644	51.9653	57.7498	53.684	9	1	2	10	1
Big Fantastic	301	Environmental_JGI_NON_Aquatic_Ga0181516_104829141	67.3125	63.9384	61.8653	65.1767	61.061	247	4	1	10	1
Big Fantastic	302	Environmental_JGI_NON_Aquatic_Ga0182012_106744772	76.9896	65.0714	65.9614	64.1337	64.9628	5	0	1	13	2
Big Fantastic	303	Environmental_JGI_NON_Aquatic_Ga0182024_154085951	67.2079	64.6368	67.7045	62.1039	68.1512	1	0	0	37	0
Big Fantastic	304	Environmental_JGI_NON_Aquatic_Ga0187776_100334907	70.3297	68.5015	69.0634	69.7829	69.7001	21	8	10	11	9
Big Fantastic	305	Environmental_JGI_NON_Aquatic_Ga0187848_100506261	82.1134	81.9495	82.3846	82.3438	80.0131	23	0	4	10	0
Big Fantastic	306	Environmental_JGI_NON_Aquatic_Ga0187865_12443711	84.1187	83.1162	83.0859	84.4875	82.6144	88	7	2	15	1
Big Fantastic	307	Environmental_JGI_NON_Aquatic_Ga0187875_104392592	62.0927	58.1459	60.5508	57.7499	57.0756	12	0	7	10	0
Big Fantastic	308	Environmental_JGI_NON_Aquatic_Ga0190267_110178311	68.8093	66.9887	68.1985	73.1564	69.9393	81	2	6	18	1
Big Fantastic	309	Environmental_JGI_NON_Aquatic_Ga0190275_100043805	62.6529	62.9401	62.106	63.0076	60.6403	32	0	6	10	44
Big Fantastic	310	Environmental_JGI_NON_Aquatic_Ga0190275_104822732	58.4161	52.3971	59.5088	61.1605	57.9215	50	0	3	10	1
Big Fantastic	311	Environmental_JGI_NON_Aquatic_Ga0190275_132294641	69.7579	62.1155	63.884	69.1894	64.4647	21	0	3	73	1
Big Fantastic	312	Environmental_JGI_NON_Aquatic_Ga0209124_101916822	64.822	60.7014	63.819	58.8776	57.3731	2	1	2	22	4
Big Fantastic	313	Environmental_JGI_NON_Aquatic_Ga0209131_10292391	46.3452	40.6303	40.0162	36.7402	37.3666	4	0	0	10	0
Big Fantastic	314	Environmental_JGI_NON_Aquatic_Ga0209236_12294121	57.3734	57.902	57.7145	56.6591	51.8477	3	0	1	33	0
Big Fantastic	315	Environmental_JGI_NON_Aquatic_Ga0210383_100116287	71.8597	70.7846	72.4491	71.9692	70.9673	115	27	0	10	0
Big Fantastic	316	Environmental_JGI_NON_Aquatic_Ga0233332_10167631	33.8807	29.7288	35.0727	33.0487	28.4057	1	0	0	10	0
Big Fantastic	317	Environmental_JGI_NON_Aquatic_Ga0242657_17131031	72.728	72.3848	69.9826	70.3864	69.7525	218	0	11	10	0
Big Fantastic	318	Environmental_JGI_NON_Aquatic_Ga0242675_10305311	54.621	49.3469	51.0699	52.879	50.9354	460	305	1	10	43
Big Fantastic	319	Environmental_JGI_NON_Aquatic_Ga0247826_107953921	53.835	50.9278	55.3037	59.368	55.0747	64	0	2	42	2
Big Fantastic	320	Environmental_JGI_NON_Aquatic_Ga0247829_122027551	65.255	61.0318	63.903	63.3553	61.9785	35	0	3	10	1
Big Fantastic	321	Environmental_JGI_NON_Aquatic_Ga0256793_10245012	38.795	33.2084	37.3176	33.762	31.2042	1	0	1	10	0
Big Fantastic	322	Environmental_JGI_NON_Aquatic_Ga0265758_1146401	41.4746	47.9162	34.3047	33.714	30.7065	1	0	0	10	2
Big Fantastic	323	Environmental_JGI_NON_Aquatic_Ga0265780_100579272	91.757	91.7492	91.3785	91.4311	90.6913	40	36	1	14	20
Big Fantastic	324	Environmental_JGI_NON_Aquatic_Ga0302140_100324134	43.0266	42.2795	47.5714	43.8137	37.4353	1	0	2	10	2
Big Fantastic	325	Environmental_JGI_NON_Aquatic_Ga0302148_10178123	43.0741	39.3103	39.3582	44.426	35.9422	1	0	0	96	0
Big Fantastic	326	Environmental_JGI_NON_Aquatic_Ga0302191_100441401	30.2677	29.1775	29.8317	27.3244	24.2629	1	0	0	10	0
Big Fantastic	327	Environmental_JGI_NON_Aquatic_Ga0302194_1000036620	51.7183	49.5629	50.0218	48.1779	47.9452	1	0	0	10	1
Big Fantastic	328	Environmental_JGI_NON_Aquatic_Ga0302284_10304064	43.8061	38.1629	33.4307	36.2919	36.9387	1	0	4	10	0
Big Fantastic	329	Environmental_JGI_NON_Aquatic_Ga0302308_104412192	75.5794	75.0403	77.8671	77.2831	79.0097	94	13	1	10	0
Big Fantastic	330	Environmental_JGI_NON_Aquatic_Ga0302311_105628161	65.7008	62.5746	63.1117	63.58	62.3157	116	2	3	10	0
Big Fantastic	331	Environmental_JGI_NON_Aquatic_Ga0302314_108313102	58.9159	57.9751	58.8934	57.1284	55.9155	1	0	0	10	0
Big Fantastic	332	Environmental_JGI_NON_Aquatic_Ga0302320_107384612	43.4091	41.7036	43.389	47.4991	40.7398	1	0	1	494	1
Big Fantastic	333	Environmental_JGI_NON_Aquatic_Ga0302323_1021002811	69.0448	62.6015	64.528	65.0053	64.7747	3	0	3	10	0
Big Fantastic	334	Environmental_JGI_NON_Aquatic_Ga0307309_107269421	71.1633	69.1221	69.3233	69.694	67.5076	92	23	4	10	14
Big Fantastic	335	Environmental_JGI_NON_Aquatic_Ga0307378_101829142	75.1902	73.4689	76.7576	73.5515	73.018	15	1	6	10	0
Big Fantastic	336	Environmental_JGI_NON_Aquatic_Ga0307379_100634523	38.8799	36.5869	34.272	29.6828	26.3658	1	0	1	10	0
Big Fantastic	337	Environmental_JGI_NON_Aquatic_Ga0307380_106349773	35.0383	39.398	35.1623	42.085	39.8488	1	0	0	10	0
Big Fantastic	338	Environmental_JGI_NON_Aquatic_Ga0307469_129709171	51.9036	46.812	41.8975	51.7923	39.8623	1	0	0	19	1
Big Fantastic	339	Environmental_JGI_NON_Aquatic_Ga0307472_1019863761	63.4552	65.9891	66.0018	66.1033	60.7058	10	0	0	55	0
Big Fantastic	340	Environmental_JGI_NON_Aquatic_Ga0307504_122540631	62.9011	60.0001	64.6529	64.1998	63.6592	68	1	12	18	2
Big Fantastic	341	Environmental_JGI_NON_Aquatic_Ga0310126_0263693_1389_1742	47.1916	44.0224	52.6514	53.6242	52.3188	1	0	5	14	2
Big Fantastic	342	Environmental_JGI_NON_Aquatic_Ga0310129_0151121_1048_1293	71.2867	66.8574	66.0965	66.1277	70.2232	1	0	1	10	1
Big Fantastic	343	Environmental_JGI_NON_Aquatic_Ga0310141_0945673_3_467	63.4491	60.7915	60.819	56.7328	54.3475	1	0	0	10	0
Big Fantastic	344	Environmental_JGI_NON_Aquatic_Ga0310141_2031929_33_392	82.1752	77.9356	79.0025	80.6912	79.2061	286	2	2	10	0
Big Fantastic	345	Environmental_JGI_NON_Aquatic_Ga0310151_0000136_64226_64513	80.155	78.7395	79.4901	80.7314	80.0479	57	47	4	500	5
Big Fantastic	346	Environmental_JGI_NON_Aquatic_Ga0310686_1174829531	49.0965	40.8295	45.5718	44.8507	30.2244	1	0	0	10	0
Big Fantastic	347	Environmental_JGI_NON_Aquatic_Ga0311301_107484302	35.9339	38.4386	35.0992	32.9693	33.3654	11	0	4	10	0
Big Fantastic	348	Environmental_JGI_NON_Aquatic_Ga0311331_108014882	74.8868	47.6538	41.9447	63.8597	43.9888	2	1	1	10	2
Big Fantastic	349	Environmental_JGI_NON_Aquatic_Ga0311334_100814972	36.7345	36.7221	40.6395	46.8587	37.2598	1	0	0	10	1
Big Fantastic	350	Environmental_JGI_NON_Aquatic_Ga0311337_104230401	66.4722	59.9658	63.1822	63.3543	60.4142	82	0	5	10	2
Big Fantastic	351	Environmental_JGI_NON_Aquatic_Ga0311361_107113902	61.9169	55.35	58.9608	59.0882	58.9376	30	0	0	79	0
Big Fantastic	352	Environmental_JGI_NON_Aquatic_Ga0311371_102436081	50.7423	47.4576	48.7098	42.9767	43.656	1	0	0	10	0
Big Fantastic	353	Environmental_JGI_NON_Aquatic_Ga0315809_10101051	39.023	33.4419	32.8983	31.9998	31.0597	1	0	0	10	1
Big Fantastic	354	Environmental_JGI_NON_Aquatic_Ga0326727_1001834111	37.1617	34.3357	28.9101	30.8024	29.8891	1	0	0	10	0
Big Fantastic	355	Environmental_JGI_NON_Aquatic_Ga0326728_106077831	53.7782	49.9148	45.7068	47.6919	43.7071	2	1	0	10	1
Big Fantastic	356	Environmental_JGI_NON_Aquatic_Ga0373473_0798900_10_591	76.187	72.7209	76.6037	77.2044	76.4137	125	0	0	10	0
Big Fantastic	357	Environmental_JGI_NON_Aquatic_Ga0374055_1045212_314_583	38.2192	42.9001	36.8793	31.9145	31.1989	1	0	1	20	0
Big Fantastic	358	Environmental_JGI_NON_Aquatic_Ga0374056_00657905_234_1262	82.9953	81.9009	83.2784	84.0053	82.2533	70	1	11	10	1
Big Fantastic	359	Environmental_JGI_NON_Aquatic_Ga0452169_20387714_1_564	63.9329	54.9115	57.8884	62.1431	62.8042	95	0	0	10	1
Big Fantastic	360	Environmental_JGI_NON_Aquatic_Ga0456371_08083230_257_484	74.2149	80.9545	78.8396	82.4735	81.7058	93	7	7	19	2
Big Fantastic	361	Environmental_JGI_NON_Aquatic_Ga0467007_0123096_180_707	72.3891	69.2132	73.3557	73.6667	70.6339	89	1	4	10	1
Big Fantastic	362	Environmental_JGI_NON_Aquatic_Ga0467039_0135555_205_1257	47.4537	44.4214	39.5341	39.9292	37.0694	4	0	1	10	0
Big Fantastic	363	Environmental_JGI_NON_Aquatic_Ga0483949_0002937_4972_5475	67.4432	63.9316	66.8469	66.6882	66.7406	79	3	3	23	1
Big Fantastic	364	Environmental_JGI_NON_Aquatic_Ga0498752_093643_14_244	63.0239	66.066	67.2944	65.2026	70.1201	1	0	2	10	0
Big Fantastic	365	Environmental_JGI_NON_Aquatic_Ga0498753_009647_1_429	38.7042	36.1689	36.399	38.8942	37.4996	5	0	0	10	0
Big Fantastic	366	HostAssociated_JGI_BSg2DRAFT_105015211	55.0379	51.0624	57.9922	55.3415	54.1931	1	0	2	500	14
Big Fantastic	367	HostAssociated_JGI_Ga0049094_102098241	53.0083	46.1115	44.0299	40.6991	41.8397	1	0	0	10	0
Big Fantastic	368	HostAssociated_JGI_Ga0049101_100019117	38.6011	37.3045	31.6505	25.3972	24.9013	1	0	0	10	0
Big Fantastic	369	HostAssociated_JGI_Ga0049102_105908221	49.2032	43.8239	35.1089	36.9373	31.6227	1	0	0	10	2
Big Fantastic	370	HostAssociated_JGI_Ga0049105_12530671	61.8558	55.2099	56.7078	59.8411	52.8537	20	0	1	10	0
Big Fantastic	371	HostAssociated_JGI_Ga0049105_15124561	66.2345	63.099	66.3274	66.7508	63.7904	110	0	0	265	1
Big Fantastic	372	HostAssociated_JGI_Ga0049107_100372241	52.7181	48.8115	48.753	52.2145	44.6803	26	0	0	10	0
Big Fantastic	373	HostAssociated_JGI_Ga0049107_102299521	50.5634	40.2522	42.1032	44.7187	38.7768	211	0	0	10	0
Big Fantastic	374	HostAssociated_JGI_Ga0049107_105913111	64.7494	59.9478	64.8147	66.0212	61.9972	182	0	0	10	1
Big Fantastic	375	HostAssociated_JGI_Ga0056108_10437092	42.0192	34.5352	40.3658	36.9523	27.5652	1	0	0	10	0
Big Fantastic	376	HostAssociated_JGI_Ga0056114_10735682	35.967	34.3684	41.1462	39.6247	34.0889	1	0	0	10	0
Big Fantastic	377	HostAssociated_JGI_Ga0056115_10329285	39.8937	46.6944	46.875	40.2755	36.7626	1	0	1	10	1
Big Fantastic	378	HostAssociated_JGI_Ga0056119_11068271	55.7824	51.7444	52.2475	56.4504	53.9086	72	0	0	10	0
Big Fantastic	379	HostAssociated_JGI_Ga0056123_10008301	42.4605	40.5688	37.1367	38.5863	36.6787	75	0	0	10	0
Big Fantastic	380	HostAssociated_JGI_Ga0056123_12242881	39.307	33.7821	37.1431	38.4715	41.5268	1	0	0	10	0
Big Fantastic	381	HostAssociated_JGI_Ga0056123_13741641	32.5671	30.9754	30.194	31.8004	34.684	1	0	0	13	2
Big Fantastic	382	HostAssociated_JGI_Ga0056126_101639132	49.722	40.3139	36.876	32.0135	41.4389	1	0	0	19	0
Big Fantastic	383	HostAssociated_JGI_Ga0056131_13873681	30.9307	28.0147	29.2129	29.0745	26.7159	1	0	0	10	1
Big Fantastic	384	HostAssociated_JGI_Ga0056132_10583362	46.5007	47.4878	46.5412	42.9385	43.6738	1	0	1	10	0
Big Fantastic	385	HostAssociated_JGI_Ga0056133_100012622	33.9655	29.7932	27.7369	28.4086	24.1125	1	0	0	432	1
Big Fantastic	386	HostAssociated_JGI_Ga0056133_100108071	67.0426	59.1828	65.1302	64.2512	64.0482	144	0	0	10	0
Big Fantastic	387	HostAssociated_JGI_Ga0056133_101728432	32.098	29.7273	25.3037	25.3326	25.5868	1	0	0	10	1
Big Fantastic	388	HostAssociated_JGI_Ga0056133_102480771	36.3168	28.1505	32.9426	31.7551	22.9166	1	0	0	10	0
Big Fantastic	389	HostAssociated_JGI_Ga0056134_104558771	44.2034	33.2096	30.5218	38.4847	31.5999	1	0	0	10	0
Big Fantastic	390	HostAssociated_JGI_Ga0058697_103555091	29.3232	31.3025	31.264	33.1342	27.7783	1	0	0	500	5
Big Fantastic	391	HostAssociated_JGI_Ga0058698_102894461	36.6607	35.8068	33.8063	36.7546	33.2891	6	0	3	10	0
Big Fantastic	392	HostAssociated_JGI_Ga0058698_106762801	34.8024	33.4195	34.3979	35.8027	32.3984	1	0	1	10	0
Big Fantastic	393	HostAssociated_JGI_Ga0058698_106787131	81.7976	83.3567	84.612	72.0702	72.1442	1	0	0	20	0
Big Fantastic	394	HostAssociated_JGI_Ga0058698_110795032	36.4736	46.6903	33.8186	40.8738	34.2391	1	0	1	10	0
Big Fantastic	395	HostAssociated_JGI_Ga0058703_11501971	41.0976	43.2914	40.3842	42.6171	43.1452	1	0	0	10	0
Big Fantastic	396	HostAssociated_JGI_Ga0063356_1014121381	70.6809	67.9646	69.4183	70.3739	68.4133	7	0	5	25	5
Big Fantastic	397	HostAssociated_JGI_Ga0063356_1081389681	62.9	58.4007	63.2395	63.8088	57.3841	46	8	7	255	12
Big Fantastic	398	HostAssociated_JGI_Ga0065185_101031031	58.7136	55.4005	60.4432	60.3364	54.9606	68	0	0	10	0
Big Fantastic	399	HostAssociated_JGI_Ga0065185_105273081	54.2518	50.4204	52.5823	51.9682	46.7978	1	0	0	10	1
Big Fantastic	400	HostAssociated_JGI_Ga0066187_12586561	39.3561	35.3434	34.8331	35.1385	31.9264	1	0	0	157	2
Big Fantastic	401	HostAssociated_JGI_Ga0071327_12770861	42.6622	34.6387	33.3444	42.02	33.6674	7	0	0	10	1
Big Fantastic	402	HostAssociated_JGI_Ga0075365_100381352	72.3267	71.4878	67.5465	66.3488	60.3033	1	0	1	34	0
Big Fantastic	403	HostAssociated_JGI_Ga0075433_100520804	62.3537	57.3767	63.3057	60.0154	59.2444	53	0	5	13	3
Big Fantastic	404	HostAssociated_JGI_Ga0075434_1037923941	60.2184	55.5711	58.5751	55.5709	55.3355	5	4	17	10	4
Big Fantastic	405	HostAssociated_JGI_Ga0075436_1010130602	53.2743	48.2973	49.8338	57.5569	53.4492	123	0	5	10	1
Big Fantastic	406	HostAssociated_JGI_Ga0099805_11734181	62.7882	62.1052	57.5559	63.4834	58.4635	3	0	24	10	0
Big Fantastic	407	HostAssociated_JGI_Ga0099805_12624382	65.5173	63.9013	62.3692	67.8581	63.5754	24	0	0	10	1
Big Fantastic	408	HostAssociated_JGI_Ga0099826_103581481	38.1392	39.0865	25.5737	33.4898	25.8927	1	0	0	10	0
Big Fantastic	409	HostAssociated_JGI_Ga0116229_1000476311	88.5007	90.5992	87.541	78.7488	89.5757	1	0	0	10	0
Big Fantastic	410	HostAssociated_JGI_Ga0116229_100156194	78.524	75.5473	91.4612	79.9622	77.5641	1	0	0	10	0
Big Fantastic	411	HostAssociated_JGI_Ga0123342_10769611	36.4017	36.2526	39.685	39.967	39.1128	1	0	1	10	0
Big Fantastic	412	HostAssociated_JGI_Ga0123348_100469295	80.4412	82.6642	73.222	80.0097	81.9997	1	0	2	93	1
Big Fantastic	413	HostAssociated_JGI_Ga0123348_111203531	38.7476	38.3158	45.1693	42.9382	44.0363	1	0	2	500	6
Big Fantastic	414	HostAssociated_JGI_Ga0123349_101349153	59.129	56.0151	59.8648	59.9193	61.695	1	0	1	89	1
Big Fantastic	415	HostAssociated_JGI_Ga0123351_10265427	81.6225	83.1851	82.5533	81.3666	81.4047	1	0	2	21	0
Big Fantastic	416	HostAssociated_JGI_Ga0123353_102259182	53.429	48.0754	48.1462	47.755	44.7118	1	0	0	10	0
Big Fantastic	417	HostAssociated_JGI_Ga0123353_105303142	33.0918	31.704	30.1386	30.0467	28.288	1	0	0	10	1
Big Fantastic	418	HostAssociated_JGI_Ga0123357_103619031	37.9045	32.547	25.8133	32.6977	27.8887	1	0	0	10	0
Big Fantastic	419	HostAssociated_JGI_Ga0126326_10339222	38.8422	36.5587	33.7193	43.3193	26.187	1	0	0	10	0
Big Fantastic	420	HostAssociated_JGI_Ga0126327_100220023	35.5342	32.3623	27.6221	25.9519	26.8084	1	0	0	10	0
Big Fantastic	421	HostAssociated_JGI_Ga0126329_100195183	93.1556	92.9485	92.9951	93.9499	93.3317	42	0	1	10	0
Big Fantastic	422	HostAssociated_JGI_Ga0132255_1004152393	82.2817	86.8485	85.872	85.5773	83.7463	43	0	3	50	1
Big Fantastic	423	HostAssociated_JGI_Ga0150985_1043965961	54.6459	47.4377	48.3049	55.0822	52.3946	9	5	2	10	8
Big Fantastic	424	HostAssociated_JGI_Ga0150985_1151103081	64.9824	58.4517	55.8947	57.6577	59.3445	95	0	0	10	1
Big Fantastic	425	HostAssociated_JGI_Ga0157345_10396321	69.7262	67.3352	71.3994	68.7513	71.5719	258	0	6	10	0
Big Fantastic	426	HostAssociated_JGI_Ga0187741_1011991	73.3599	72.3256	73.1278	74.8461	74.6042	123	0	1	15	0
Big Fantastic	427	HostAssociated_JGI_Ga0187907_1000348817	53.8132	55.4914	61.1325	60.15	62.7928	1	0	6	10	3
Big Fantastic	428	HostAssociated_JGI_Ga0187907_100236377	33.7413	36.2386	35.7322	39.9955	36.0777	1	0	0	10	0
Big Fantastic	429	HostAssociated_JGI_Ga0187907_100334782	78.8278	76.2924	69.2693	69.8316	76.9935	1	0	3	47	1
Big Fantastic	430	HostAssociated_JGI_Ga0187908_122634961	81.2833	79.6466	79.1435	79.6206	79.3729	1	0	4	16	0
Big Fantastic	431	HostAssociated_JGI_Ga0209149_10917262	64.0112	58.4085	59.6221	62.108	59.7037	79	0	1	10	1
Big Fantastic	432	HostAssociated_JGI_Ga0209149_12150771	41.5384	35.6939	38.2809	55.3424	35.0639	1	0	0	10	0
Big Fantastic	433	HostAssociated_JGI_Ga0209338_10442061	36.3859	38.9277	34.2736	27.8211	29.2654	1	0	1	15	1
Big Fantastic	434	HostAssociated_JGI_Ga0209339_10420542	34.1401	31.9899	29.9302	39.2929	31.1192	1	0	0	10	0
Big Fantastic	435	HostAssociated_JGI_Ga0209611_100183942	41.3917	38.942	42.1825	39.6998	34.1099	1	0	0	10	0
Big Fantastic	436	HostAssociated_JGI_Ga0209629_104538021	47.6918	47.465	36.1355	34.9251	33.4933	1	0	1	10	0
Big Fantastic	437	HostAssociated_JGI_Ga0209743_14503011	33.4133	32.7681	33.2492	35.9791	33.7878	1	0	0	10	0
Big Fantastic	438	HostAssociated_JGI_Ga0213945_10722	85.4786	84.4811	86.6367	85.6595	85.5814	6	0	0	10	0
Big Fantastic	439	HostAssociated_JGI_Ga0224414_106391423	61.7132	58.8585	62.7605	56.2507	62.3745	2	1	7	30	1
Big Fantastic	440	HostAssociated_JGI_Ga0247608_107813911	61.0678	60.9598	42.9466	50.6992	37.008	1	0	0	66	1
Big Fantastic	441	HostAssociated_JGI_Ga0257073_11622261	80.2998	80.7761	82.8229	83.0589	86.7795	4	3	2	10	5
Big Fantastic	442	HostAssociated_JGI_Ga0257077_104301391	68.9322	70.3193	74.3486	74.9749	73.3591	1	0	1	10	0
Big Fantastic	443	HostAssociated_JGI_Ga0257187_11515381	66.6738	65.9331	60.9842	57.1469	57.5786	1	0	0	10	1
Big Fantastic	444	HostAssociated_JGI_Ga0268247_100011443	46.0529	46.4241	40.4303	41.6289	49.3412	1	0	0	10	0
Big Fantastic	445	HostAssociated_JGI_Ga0268247_104686702	51.4676	52.541	51.0394	55.7887	50.6105	1	0	10	10	2
Big Fantastic	446	HostAssociated_JGI_Ga0268250_124056551	37.87	34.954	37.2874	43.8422	42.6325	1	0	0	10	0
Big Fantastic	447	HostAssociated_JGI_Ga0307407_108276352	56.024	53.0338	52.0644	52.6478	54.2978	38	1	0	30	2
Big Fantastic	448	HostAssociated_JGI_Ga0307515_1000609024	27.4332	26.3765	26.3172	24.9639	23.4711	1	0	0	10	2
Big Fantastic	449	HostAssociated_JGI_Ga0310695_114149131	75.0088	74.7239	75.8356	75.0027	72.0745	2	1	1	17	0
Big Fantastic	450	HostAssociated_JGI_Ga0310786_101919681	32.5227	29.8102	27.5164	27.3938	26.5725	1	0	2	12	0
Big Fantastic	451	HostAssociated_JGI_Ga0326511_104936231	63.4272	60.8006	63.6599	64.5608	61.7414	1	0	2	10	5
Big Fantastic	452	HostAssociated_JGI_Ga0326511_122517001	76.0089	75.8054	78.1377	77.133	76.0929	1	0	2	12	0
Big Fantastic	453	HostAssociated_JGI_Ga0326513_126059362	63.591	66.9525	67.8669	53.7695	63.7852	1	0	2	15	1
Big Fantastic	454	HostAssociated_JGI_Ga0326513_138365481	44.0785	42.272	40.1762	44.7558	36.8464	1	0	0	15	0
Big Fantastic	455	HostAssociated_JGI_Ga0326514_100255223	71.2149	71.8522	71.9351	72.4754	70.1403	5	0	14	10	0
Big Fantastic	456	HostAssociated_JGI_Ga0495314_0000022_10145_10909	52.6829	43.3278	44.0599	72.9215	45.7904	1	0	6	10	0
Big Fantastic	457	HostAssociated_JGI_Ga0495322_0129138_2_409	46.7305	44.1313	40.6667	45.1312	39.1221	1	0	0	24	1
Big Fantastic	458	HostAssociated_JGI_Ga0495322_0240659_247_588	62.6431	61.1545	57.041	57.2686	55.1745	1	0	1	35	0
Big Fantastic	459	HostAssociated_JGI_Ga0495323_0016878_976_1743	29.2892	30.4091	30.0806	28.5429	24.919	1	0	0	10	1
Big Fantastic	460	HostAssociated_JGI_Ga0495334_0098621_40_702	75.641	73.0679	73.4061	73.6538	72.1145	4	3	4	11	3
Big Fantastic	461	HostAssociated_JGI_Ga0495581_0110880_441_788	45.8443	45.1666	46.4622	48.5477	45.4101	20	19	0	10	5
Big Fantastic	462	HostAssociated_JGI_Ga0495624_0329465_176_820	60.1563	57.1791	61.4874	64.4269	55.4802	34	0	3	10	0
Big Fantastic	463	HostAssociated_JGI_Ga0495639_0466349_2_640	35.0453	31.4319	31.0221	30.8717	27.9635	1	0	0	29	2
Big Fantastic	464	HostAssociated_JGI_JGI20163J26743_112677581	62.3754	57.5361	59.2384	60.2905	56.0142	67	0	7	10	2
Big Fantastic	465	HostAssociated_JGI_JGI20165J26630_103202422	52.0803	54.7668	50.7349	47.5024	41.1764	1	0	0	10	0
Big Fantastic	466	HostAssociated_JGI_JGI20166J26741_114386951	56.5459	52.5748	48.3175	54.001	44.6659	3	0	1	10	11
Big Fantastic	467	HostAssociated_JGI_JGI20166J26741_114479621	44.9447	45.0214	43.2439	46.6297	42.0025	5	1	0	10	0
Big Fantastic	468	HostAssociated_JGI_JGI20169J29049_112887152	59.0233	56.4219	51.6303	50.5695	46.2565	68	0	10	10	0
Big Fantastic	469	HostAssociated_JGI_JGI20169J29049_113476144	63.8098	61.8396	66.5716	67.2761	61.4626	86	0	7	10	0
Big Fantastic	470	HostAssociated_JGI_JGI24021J15306_100465174	35.669	32.7737	31.2447	31.3158	24.9763	1	0	0	10	0
Big Fantastic	471	HostAssociated_JGI_JGI24671J20093_100117082	40.2657	34.1222	29.7849	32.7309	29.767	1	0	0	10	0
Big Fantastic	472	HostAssociated_JGI_JGI24673J20094_102573261	65.4832	63.7466	64.7392	65.8074	63.8664	38	0	0	15	0
Big Fantastic	473	HostAssociated_JGI_JGI24697J35500_104864861	36.3564	37.8326	27.6569	29.5112	28.3371	2	0	0	10	0
Big Fantastic	474	HostAssociated_JGI_JGI24699J35502_109641482	32.4623	29.1817	27.7019	28.6298	25.3447	9	0	1	10	2
Big Fantastic	475	HostAssociated_JGI_JGI24699J35502_111248623	30.2763	29.6331	28.4842	26.1682	24.8106	1	0	0	10	0
Big Fantastic	476	HostAssociated_JGI_JGI24700J35501_107918292	48.143	49.8547	43.5927	51.4284	41.6898	1	0	8	10	0
Big Fantastic	477	HostAssociated_JGI_JGI24700J35501_107962102	33.2169	29.6884	30.2221	27.6192	25.9088	1	0	0	11	0
Big Fantastic	478	HostAssociated_JGI_JGI24700J35501_108039951	32.7513	30.6609	25.6717	30.7772	27.223	1	0	1	10	0
Big Fantastic	479	HostAssociated_JGI_JGI24703J35330_117166914	61.1046	58.7701	56.9458	61.6212	53.9233	11	0	0	10	0
Big Fantastic	480	HostAssociated_JGI_JGI24705J35276_117688351	66.721	64.0185	59.3365	61.5611	58.4228	55	0	8	10	1
Big Fantastic	481	HostAssociated_JGI_JGI25716J29047_114519231	60.289	51.4521	53.0342	53.7081	52.158	33	0	0	10	0
Big Fantastic	482	MERC_ERR1711871_352545	85.5411	85.7085	85.5666	81.3085	84.8451	52	0	1	52	1
Big Fantastic	483	MERC_ERR1711871_432893	67.4101	63.7715	65.4393	69.1197	63.7569	102	0	0	10	2
Big Fantastic	484	MERC_ERR1711917_189134	73.3043	70.2602	70.4357	71.7549	70.3255	39	0	2	500	1
Big Fantastic	485	MERC_ERR1711953_1200312	64.4846	58.3715	60.2214	62.5073	58.0275	179	0	2	10	0
Big Fantastic	486	MERC_ERR1711965_232918	37.4213	35.9365	29.6378	33.0661	32.673	1	0	1	10	1
Big Fantastic	487	MERC_ERR1711980_44492	58.6736	56.6198	58.9096	62.4914	53.2105	234	0	0	10	1
Big Fantastic	488	MERC_ERR1712228_696868	53.0405	50.6465	56.5684	62.6056	52.131	19	0	0	10	0
Big Fantastic	489	MERC_ERR1719148_239632	62.964	57.1915	51.8557	57.4253	54.0158	35	0	0	10	0
Big Fantastic	490	MERC_ERR1719159_543324	56.9483	51.9606	52.2539	54.9136	50.3165	166	0	1	10	0
Big Fantastic	491	MERC_ERR1719222_447977	66.3673	61.9959	66.7368	67.4075	61.9771	476	0	1	10	1
Big Fantastic	492	MERC_ERR1719247_946108	54.9618	51.6965	47.9288	51.2891	49.5368	1	0	2	10	0
Big Fantastic	493	MERC_ERR1719253_116290	67.9332	64.0975	64.1595	65.5745	64.6047	368	0	0	10	15
Big Fantastic	494	MERC_ERR1719263_1502552	39.2615	36.7555	38.642	37.482	33.9634	2	0	3	10	0
Big Fantastic	495	MERC_ERR1719265_934438	66.407	65.2297	64.3671	67.3855	65.7848	67	0	0	10	0
Big Fantastic	496	MERC_ERR1719272_806980	55.3852	46.404	43.7474	52.7469	44.9451	21	0	2	10	0
Big Fantastic	497	MERC_ERR1719285_813391	65.6904	62.6814	62.7471	63.4711	62.5742	139	1	0	10	0
Big Fantastic	498	MERC_ERR1719290_288920	49.9472	43.0397	43.9941	45.1996	40.6141	143	0	0	10	0
Big Fantastic	499	MERC_ERR1719296_324319	59.9665	54.2931	54.4503	58.9025	56.2848	216	0	1	10	8
Big Fantastic	500	MERC_ERR1719318_1475913	61.7546	55.2607	59.4823	61.6895	56.7006	130	0	0	10	0
Big Fantastic	501	MERC_ERR1719319_2160277	65.4468	58.0461	62.5133	61.3743	57.1842	172	0	0	10	0
Big Fantastic	502	MERC_ERR1719319_35493	60.1195	52.4906	50.4427	53.6485	47.1482	75	0	0	10	0
Big Fantastic	503	MERC_ERR1719324_1523676	38.7802	34.5032	33.2777	39.7034	35.7469	15	0	3	10	0
Big Fantastic	504	MERC_ERR1719329_1080864	43.0532	42.0096	40.136	49.4828	43.4637	15	0	7	10	0
Big Fantastic	505	MERC_ERR1719333_2083278	56.8267	51.6648	53.6533	58.4506	49.8278	67	0	19	33	1
Big Fantastic	506	MERC_ERR1719360_141314	48.7027	44.0968	40.1322	45.1921	40.9303	71	0	1	10	1
Big Fantastic	507	MERC_ERR1719361_1172960	45.4033	43.4859	43.1771	45.9044	43.1358	12	0	0	10	0
Big Fantastic	508	MERC_ERR1719394_1139	45.6234	38.9486	37.4559	41.4203	34.3795	42	0	0	10	0
Big Fantastic	509	MERC_ERR1719405_105753	61.7643	57.1078	55.672	58.7314	56.9027	70	0	0	12	0
Big Fantastic	510	MERC_ERR1719420_210912	53.3365	47.1878	45.2209	42.3724	43.076	324	0	1	10	0
Big Fantastic	511	MERC_ERR1719427_1735729	62.492	58.4411	52.5943	64.123	54.8929	47	0	0	10	2
Big Fantastic	512	MERC_ERR1719435_611191	60.9242	57.1501	53.9475	59.2672	47.143	20	0	0	10	0
Big Fantastic	513	MERC_ERR1719440_2368899	67.8507	63.7964	62.2708	64.2176	62.5896	304	7	0	10	11
Big Fantastic	514	MERC_ERR1719453_1064629	34.354	32.6263	30.1559	39.7444	29.5306	19	0	3	10	0
Big Fantastic	515	MERC_ERR1719453_1354356	59.3068	59.7292	61.1463	62.754	60.9078	16	0	1	10	1
Big Fantastic	516	MERC_ERR1719458_2112735	77.8685	75.9448	75.775	75.6891	73.8089	290	0	1	500	1
Big Fantastic	517	MERC_ERR1719471_1741495	61.7401	56.1763	56.2659	60.6466	56.5471	38	0	0	10	2
Big Fantastic	518	MERC_ERR1719499_318735	58.0432	54.7804	54.0847	55.8888	53	102	3	3	10	1
Big Fantastic	519	MERC_ERR1719500_1454268	56.0644	56.2833	50.6534	58.6406	55.0538	39	0	1	10	0
Big Fantastic	520	MERC_ERR1719510_371957	61.2471	52.9153	53.4533	56.6786	55.0758	251	0	1	10	0
Big Fantastic	521	MERC_ERR1740129_643827	72.8643	70.216	69.4919	72.1772	69.6915	34	4	0	73	8
Big Fantastic	522	MERC_ERR1740136_114120	67.5189	66.9144	67.5051	67.4636	69.0305	21	4	7	10	2
Big Fantastic	523	MERC_ERR1740139_1310885	41.531	37.4355	38.3627	42.417	35.9174	18	0	0	10	0
Big Fantastic	524	MERC_ERR1740139_181416	62.5929	57.4928	57.6003	61.0998	56.3945	208	0	0	10	1
Big Fantastic	525	MERC_ERR550514_721588	62.943	58.3129	60.0315	60.5161	57.006	1622	0	2	12	0
Big Fantastic	526	MERC_ERR550534_121046	51.8507	50.674	45.5994	54.8558	50.5826	103	0	0	10	8
Big Fantastic	527	MERC_ERR550537_1351389	64.9639	61.8108	66.7239	65.6828	63.1152	56	0	0	10	0
Big Fantastic	528	MERC_ERR550539_2248936	43.3523	37.965	35.4319	37.8489	38.1236	27	0	0	10	0
Big Fantastic	529	metaclust_all_APCry1669189768_1035252.scaffolds.fasta_scaffold107358_1	70.1094	61.9682	65.0207	70.0488	65.6523	1	0	0	10	0
Big Fantastic	530	metaclust_all_APFre7841882590_1041340.scaffolds.fasta_scaffold58575_2	66.8137	60.7651	64.1303	66.7781	67.3972	89	0	2	10	0
Big Fantastic	531	metaclust_all_Dee2metaT_34_FD_contig_31_663585_length_583_multi_10_in_0_out_0_1	87.5675	86.3702	82.2568	85.5827	86.384	209	7	6	32	6
Big Fantastic	532	metaclust_all_Dee2metaT_7_FD_contig_91_287802_length_2245_multi_2_in_0_out_0_1	61.0482	57.2071	46.6708	39.9079	43.1194	1	0	0	29	0
Big Fantastic	533	metaclust_all_ETNvirnome_6_100_1030635.scaffolds.fasta_scaffold06807_4	53.4622	55.0703	47.2102	48.7917	46.4859	3	0	4	45	1
Big Fantastic	534	metaclust_all_FreactcultureFD7_1027221.scaffolds.fasta_scaffold110299_1	55.7333	53.3492	52.9639	51.584	51.9355	1	0	2	25	0
Big Fantastic	535	metaclust_all_LakMenE07Oct09ns_1017277.scaffolds.fasta_scaffold08867_1	56.9103	53.6678	53.8107	58.81	55.0357	1	0	16	10	0
Big Fantastic	536	metaclust_all_OlaalgELextract3_1021956.scaffolds.fasta_scaffold1235228_1	62.9746	60.2293	56.4586	59.4513	56.8659	1	0	0	10	0
Big Fantastic	537	metaclust_all_OM-RGC.v1.000823605	47.5229	45.2122	47.057	46.2242	45.4837	2	0	2	10	0
Big Fantastic	538	metaclust_all_OM-RGC.v1.028330848	66.7691	73.4082	74.1715	68.7372	64.8326	1	0	10	10	0
Big Fantastic	539	metaclust_all_SaaInlLV_10m_DNA_3_1039740.scaffolds.fasta_scaffold56447_2	38.2874	46.0217	39.6896	41.4148	48.8468	1	0	1	10	3
Big Fantastic	540	metaclust_all_TergutMp193P3_1026864.scaffolds.fasta_scaffold277520_1	59.1087	58.1663	51.8423	54.851	55.1438	1	0	1	345	0
Big Fantastic	541	metaclust_all_WorMetDrversion2_2_1049316.scaffolds.fasta_scaffold02054_2	35.7331	30.5456	30.7261	30.822	26.2336	1	0	0	10	0
Big Fantastic	542	Mgnify_MGYP000055191451	63.6098	58.0228	56.9322	63.5666	61.6243	5	4	6	12	4
Big Fantastic	543	Mgnify_MGYP000149845053	78.4943	78.4585	78.6787	75.7806	77.5096	1	0	3	25	1
Big Fantastic	544	Mgnify_MGYP000220010542	53.6496	57.9422	60.6714	60.0583	46.0507	1	0	17	10	2
Big Fantastic	545	Mgnify_MGYP000443567303	33.8112	31.924	33.2485	37.1147	34.6596	1	0	20	10	0
Big Fantastic	546	Mgnify_MGYP000530137945	91.2361	89.1538	91.0605	90.6457	90.5587	10	6	14	10	7
Big Fantastic	547	Mgnify_MGYP000552940166	78.9699	76.3857	61.464	79.0363	64.4748	1	0	9	53	1
Big Fantastic	548	Mgnify_MGYP000558879931	42.134	38.0745	42.2132	43.0028	39.5761	9	1	14	10	1
Big Fantastic	549	Mgnify_MGYP000609423462	59.7736	56.6763	60.3968	57.6743	57.9693	1	0	12	10	0
Big Fantastic	550	Mgnify_MGYP000615983676	61.3952	59.2926	56.9961	55.0626	56.1746	2	1	8	47	6
Big Fantastic	551	Mgnify_MGYP000622852571	62.3521	61.6891	60.8726	55.9531	57.2267	1	0	16	21	1
Big Fantastic	552	Mgnify_MGYP000692475212	43.587	42.7835	43.0646	46.223	48.052	4	3	19	10	5
Big Fantastic	553	Mgnify_MGYP000706816225	51.6882	53.5106	50.3377	48.6519	48.027	1	0	4	10	0
Big Fantastic	554	Mgnify_MGYP000750259250	74.3037	71.8106	75.9804	76.1991	77.1399	1	0	4	10	0
Big Fantastic	555	Mgnify_MGYP000808888301	61.3996	58.7233	58.2554	59.0983	53.854	1	0	4	10	1
Big Fantastic	556	Mgnify_MGYP000852408544	76.7843	67.9261	73.3022	71.3598	70.0775	11	3	3	10	4
Big Fantastic	557	Mgnify_MGYP000855261053	57.7995	54.1869	52.1962	54.6789	57.6678	1	0	8	10	0
Big Fantastic	558	Mgnify_MGYP000858781990	46.0923	80.7127	82.1629	79.376	80.9555	1	0	6	10	0
Big Fantastic	559	Mgnify_MGYP000862210143	45.3025	45.0244	45.3154	48.223	52.9403	1	0	11	10	1
Big Fantastic	560	Mgnify_MGYP000915894004	74.9163	73.6963	73.6089	73.0485	73.1031	7	3	10	10	3
Big Fantastic	561	Mgnify_MGYP000931343693	63.41	59.0783	58.5672	57.3559	61.8083	1	0	4	10	1
Big Fantastic	562	Mgnify_MGYP000945947737	55.8186	57.7263	51.7978	57.413	47.905	1	0	4	18	0
Big Fantastic	563	Mgnify_MGYP000953692200	65.7898	65.6613	67.8005	64.7477	66.7772	2	1	8	10	5
Big Fantastic	564	Mgnify_MGYP001016326574	43.1727	38.6446	38.0678	39.2733	42.005	1	0	7	10	1
Big Fantastic	565	Mgnify_MGYP001021576601	32.6707	32.8194	37.4813	34.1428	31.8115	1	0	8	10	0
Big Fantastic	566	Mgnify_MGYP001079914701	38.6449	34.5008	35.5921	36.9708	38.2725	1	0	25	10	0
Big Fantastic	567	Mgnify_MGYP001319557061	42.6516	43.6267	42.3166	59.6628	55.204	1	0	6	79	3
Big Fantastic	568	Mgnify_MGYP001376684135	56.9079	54.8655	55.7458	54.7984	55.2326	1	0	4	25	1
Big Fantastic	569	Mgnify_MGYP001425315228	74.0354	82.9097	43.1387	72.2041	53.8711	2	0	3	10	2
Big Fantastic	570	Mgnify_MGYP001465733730	69.4745	68.4748	72.2803	66.3951	67.8409	1	0	3	10	0
Big Fantastic	571	Mgnify_MGYP001467630153	57.1917	64.3735	57.1987	56.8013	50.4466	1	0	5	10	0
Big Fantastic	572	Mgnify_MGYP001650347876	71.7439	72.262	75.4188	73.4888	74.6766	20	15	7	10	2
Big Fantastic	573	Mgnify_MGYP001730446602	66.8547	67.0421	74.7204	64.4873	68.2252	1	0	18	10	0
Big Fantastic	574	Mgnify_MGYP001756110452	52.1562	48.9637	48.9558	48.7986	45.4356	1	0	13	10	2
Big Fantastic	575	Mgnify_MGYP001759224483	37.9609	33.1683	36.5187	37.0863	33.0965	2	1	3	10	2
Big Fantastic	576	Mgnify_MGYP002179477049	30.1472	28.4192	27.7268	31.1892	25.1079	1	0	1	95	3
Big Fantastic	577	Mgnify_MGYP003125132969	61.5263	57.9429	62.8352	56.8791	59.1184	1	0	3	10	0
Big Fantastic	578	Mgnify_MGYP003128263166	63.8349	61.5305	63.9298	62.0719	61.3341	1	0	2	22	0
Big Fantastic	579	Mgnify_MGYP003138252128	77.3569	79.1551	77.7213	75.2251	79.068	1	0	4	10	1
Big Fantastic	580	Mgnify_MGYP003187284247	78.9914	80.0821	66.3473	57.2123	79.7897	3	2	1	18	1
Big Fantastic	581	Mgnify_MGYP003188699937	35.7756	31.5859	30.5578	38.3577	31.7856	1	0	17	110	0
Big Fantastic	582	Mgnify_MGYP003314033764	75.3107	74.1894	76.4997	59.4532	72.6108	1	0	2	108	2
Big Fantastic	583	Mgnify_MGYP003317513485	76.1263	75.1808	77.2318	78.0418	79.058	1	0	3	10	0
Big Fantastic	584	Mgnify_MGYP003459179650	55.389	56.8493	40.8796	34.1785	31.7461	1	0	3	10	1
Big Fantastic	585	Mgnify_MGYP003524047295	38.1943	44.9583	56.0634	50.5239	80.2229	1	0	5	10	2
Big Fantastic	586	Mgnify_MGYP003574197891	42.2472	37.0662	36.6639	37.951	33.5915	1	0	4	10	0
Big Fantastic	587	Mgnify_MGYP003601090835	42.0243	36.0657	41.4952	45.4018	45.982	1	0	8	10	0
Big Fantastic	588	Mgnify_MGYP003617519276	81.8073	75.1277	79.9099	80.7274	81.8844	16	15	4	54	13
Big Fantastic	589	Mgnify_MGYP003629438320	66.8368	50.3156	42.3802	61.6977	41.0506	1	0	5	11	0
Big Fantastic	590	Mgnify_MGYP004335049317	49.0636	48.4758	44.9171	46.5921	38.2898	1	0	1	15	1
Big Fantastic	591	MGV-GENOME-0369565_20	65.1851	62.5449	65.7628	61.2096	59.3973	4	3	2	10	4
Big Fantastic	592	NR_EAC4812588.1	59.7564	58.5218	67.3408	62.7825	61.5514	13	7	1	10	17
Big Fantastic	593	NR_EFX89892.1	57.3908	57.7923	56.817	53.2969	52.5952	14	0	1	41	3
Big Fantastic	594	NR_EGT0645348.1	68.5526	65.3918	68.195	70.9292	65.0007	16	15	4	10	21
Big Fantastic	595	NR_GFW98376.1	61.5275	53.8035	53.0746	58.4417	51.2762	44	28	0	25	254
Big Fantastic	596	NR_KAA6426240.1	47.8709	44.7531	44.0838	37.5869	40.1333	1	0	0	10	1
Big Fantastic	597	NR_MBN8539110.1	44.4697	41.4042	47.5819	39.3293	38.9314	1	0	6	10	0
Big Fantastic	598	NR_MBR6356217.1	63.6224	61.8362	64.3408	42.6243	57.3358	1	0	4	10	0
Big Fantastic	599	NR_MBT6842434.1	45.0888	43.5332	46.496	37.2773	44.0421	1	0	2	10	0
Big Fantastic	600	NR_NCB42269.1	38.5523	38.7961	37.0926	37.1854	35.8531	1	0	6	18	2
Big Fantastic	601	NR_NWG36445.1	28.3962	27.5277	34.4551	33.0739	34.1891	1	0	0	10	1
Big Fantastic	602	NR_OXB37751.1	62.4223	57.65	57.8552	58.4201	56.2377	142	0	0	10	11
Big Fantastic	603	NR_PCD18501.1	62.0097	61.4979	56.9649	60.8617	57.2618	12	8	0	10	19
Big Fantastic	604	NR_QQR67048.1	72.099	71.9687	74.8657	73.7009	73.9206	35	4	2	500	12
Big Fantastic	605	NR_RLI30651.1	38.2671	39.4298	35.512	36.1648	34.3184	1	0	2	10	2
Big Fantastic	606	NR_WP_099017742.1	69.625	68.5101	65.8353	68.8352	69.7759	1	0	6	336	5
Big Fantastic	607	NR_WP_225003978.1	85.3366	85.0393	83.9846	85.2027	82.5486	76	51	5	10	31
Big Fantastic	608	SRC_ERR1035437_718507	63.1273	61.0014	69.6455	64.0364	65.7405	41	29	6	10	2
Big Fantastic	609	SRC_ERR1039458_2608548	41.6058	35.7005	34.6197	36.2458	32.3743	29	0	2	21	0
Big Fantastic	610	SRC_ERR1700704_5523118	58.9424	56.0913	57.2242	55.508	50.2495	4	0	0	41	0
Big Fantastic	611	SRC_ERR1700730_10582474	65.3262	60.331	55.3107	59.3164	53.2225	61	0	0	10	0
Big Fantastic	612	SRC_ERR1700730_17729361	49.9401	43.8122	39.3845	45.1369	39.1467	11	0	0	14	0
Big Fantastic	613	SRC_ERR687898_1646588	56.0504	52.7174	51.833	49.8386	48.686	1	0	2	10	0
Big Fantastic	614	SRC_SRR2546427_9595182	71.7591	68.6503	68.3643	69.4926	68.5492	248	0	4	10	14
Big Fantastic	615	SRC_SRR2546430_3377876	70.4358	70.626	71.6739	71.2533	70.4814	87	0	0	10	1
Big Fantastic	616	SRC_SRR3954464_1957766	73.0191	60.6374	66.9367	65.7682	75.0309	134	20	1	10	31
Big Fantastic	617	SRC_SRR3954469_17269351	48.4989	48.9973	49.8582	50.4229	55.6004	1	0	0	19	0
Big Fantastic	618	SRC_SRR3984885_8166889	51.1742	48.0028	43.0671	55.4918	47.9529	357	2	0	10	2
Big Fantastic	619	SRC_SRR3990172_2449846	59.3225	58.5612	60.4809	58.0899	56.3533	12	0	2	10	0
Big Fantastic	620	SRC_SRR4029077_18816384	43.2419	38.9159	39.7224	47.1898	37.7919	62	0	1	120	2
Big Fantastic	621	SRC_SRR4030095_14684966	55.2565	52.4433	53.5209	50.1342	49.8276	4	0	1	10	0
Big Fantastic	622	SRC_SRR4051812_13319810	62.5986	60.3481	63.8462	66.4593	62.6347	168	0	1	91	2
Big Fantastic	623	SRC_SRR4051812_34618550	60.8182	57.4641	60.6145	59.4512	58.2715	32	8	8	10	10
Big Fantastic	624	SRC_SRR4051812_9420634	78.5841	69.4759	79.5242	78.1239	71.7361	75	35	7	85	1
Big Fantastic	625	SRC_SRR5207237_3774368	58.7925	57.2835	59.4311	60.9998	57.7948	243	1	0	10	1
Big Fantastic	626	SRC_SRR5207245_10480533	39.7451	47.1122	35.8189	35.7185	32.9364	16	0	0	49	0
Big Fantastic	627	SRC_SRR5207245_9709205	42.1389	49.6955	35.0732	37.8478	37.4506	1	0	0	50	1
Big Fantastic	628	SRC_SRR5213593_4606059	52.3389	44.3792	47.0248	55.4034	50.7909	89	0	0	10	0
Big Fantastic	629	SRC_SRR5215208_7043069	55.1354	47.3054	46.3165	51.1237	50.9717	315	0	0	10	0
Big Fantastic	630	SRC_SRR5215212_8513678	67.2057	64.7551	64.4637	66.0099	64.819	43	0	0	21	3
Big Fantastic	631	SRC_SRR5215216_4475672	64.0927	61.4252	62.3493	64.0243	62.2886	184	1	5	19	2
Big Fantastic	632	SRC_SRR5215469_6134357	59.7323	57.2762	58.7547	60.9171	58.1749	104	0	0	10	0
Big Fantastic	633	SRC_SRR5215472_9168469	70.4437	66.6902	66.877	68.8528	65.7364	57	0	5	10	5
Big Fantastic	634	SRC_SRR5215813_7409667	84.732	82.4877	83.7781	83.8258	84.2389	33	0	1	61	1
Big Fantastic	635	SRC_SRR5258706_15997729	46.3653	41.8566	39.6205	40.6934	40.5262	12	0	0	10	0
Big Fantastic	636	SRC_SRR5260370_1292588	64.4473	59.522	62.5352	62.8781	62.2985	115	0	0	10	0
Big Fantastic	637	SRC_SRR5260370_17981552	68.3621	63.1677	59.0909	52.5759	57.2615	41	3	0	13	4
Big Fantastic	638	SRC_SRR5262245_15445292	62.7354	60.734	66.579	63.1932	64.6051	68	33	1	10	7
Big Fantastic	639	SRC_SRR5262245_4335331	66.9986	65.5362	66.6933	68.7617	63.9137	69	4	7	10	7
Big Fantastic	640	SRC_SRR5262245_54449974	76.9063	74.3129	78.7264	78.9294	74.3368	32	3	15	10	3
Big Fantastic	641	SRC_SRR5262245_8947164	51.4033	46.7838	45.539	50.8907	50.2492	242	0	5	10	0
Big Fantastic	642	SRC_SRR5271157_4187206	46.5253	42.0573	44.8714	44.2478	42.0328	8	0	0	10	6
Big Fantastic	643	SRC_SRR5271166_4195301	79.7273	80.1565	70.1	72.6906	79.6391	31	0	0	18	1
Big Fantastic	644	SRC_SRR5271167_4401501	61.8409	58.0293	62.0383	64.169	63.5521	73	0	0	10	0
Big Fantastic	645	SRC_SRR5271169_1631512	54.1437	52.8649	60.8548	60.5527	55.8063	47	0	0	10	0
Big Fantastic	646	SRC_SRR5271169_4699147	55.9719	54.4801	49.917	52.1348	52.0098	75	0	4	10	1
Big Fantastic	647	SRC_SRR5436853_314217	77.5696	76.7275	78.6414	79.9859	77.3481	18	0	6	10	0
Big Fantastic	648	SRC_SRR5437773_9916570	60.1675	54.9814	55.0376	58.7414	53.308	46	1	0	10	0
Big Fantastic	649	SRC_SRR5438105_4894765	45.1185	40.4616	37.8217	44.3244	36.9383	29	0	0	10	5
Big Fantastic	650	SRC_SRR5438132_3648009	53.3491	44.9854	47.0101	53.6511	51.2115	61	0	0	10	0
Big Fantastic	651	SRC_SRR5438445_3385579	63.5964	57.3978	58.6997	61.7749	58.7949	80	0	0	10	0
Big Fantastic	652	SRC_SRR5438477_5446905	65.4487	64.5788	64.3778	63.2423	64.4441	386	0	6	10	313
Big Fantastic	653	SRC_SRR5438552_3882927	95.3894	94.4435	95.7347	95.3222	94.663	113	3	4	10	4
Big Fantastic	654	SRC_SRR5450432_2216836	51.829	45.678	50.8814	53.0786	50.3641	34	0	0	10	0
Big Fantastic	655	SRC_SRR5579859_2799804	64.7175	63.1472	71.0011	66.214	69.4156	162	84	2	49	67
Big Fantastic	656	SRC_SRR5579884_3686682	73.2619	64.3801	72.8985	71.1945	71.6455	38	1	1	10	1
Big Fantastic	657	SRC_SRR5580700_7922071	89.1817	89.4119	90.0986	89.7863	88.638	74	0	0	10	0
Big Fantastic	658	SRC_SRR5664279_2315338	57.0735	53.2884	56.2056	57.7935	56.049	192	0	0	10	0
Big Fantastic	659	SRC_SRR5690242_5319595	74.946	75.3367	77.759	76.9426	75.0649	130	1	2	21	1
Big Fantastic	660	SRC_SRR5690348_238409	62.1075	61.3845	64.9505	66.4586	64.2602	41	0	3	10	0
Big Fantastic	661	SRC_SRR5690349_12459169	51.1382	46.8527	44.1619	46.2779	44.2255	20	0	0	10	1
Big Fantastic	662	SRC_SRR5690606_37284428	86.8142	86.5214	87.3085	86.4346	86.3289	49	40	4	19	46
Big Fantastic	663	SRC_SRR5712671_4451097	62.0496	56.6054	54.2116	62.155	58.3277	73	0	0	33	1
Big Fantastic	664	SRC_SRR5918995_1950068	63.0449	61.8923	55.9157	66.2322	65.3782	99	0	7	20	4
Big Fantastic	665	SRC_SRR6185295_4970756	65.8951	61.5697	62.3354	60.8597	62.9025	1	0	3	10	0
Big Fantastic	666	SRC_SRR6185369_16618793	82.8441	80.4624	81.6507	83.0789	82.8522	250	0	1	117	3
Big Fantastic	667	SRC_SRR6185437_8058383	80.5459	77.1212	77.99	78.3142	78.9676	225	0	0	10	0
Big Fantastic	668	SRC_SRR6266404_5981806	70.1115	66.7287	68.6445	70.2115	67.7547	183	0	9	10	0
Big Fantastic	669	SRC_SRR6266481_5369536	64.0373	48.3156	47.9795	63.1069	58.1786	27	0	2	17	0
Big Fantastic	670	SRC_SRR6266496_3665727	71.6148	61.753	65.7687	62.1829	61.8032	172	0	2	99	3
Big Fantastic	671	SRC_SRR6266516_6768159	34.7967	33.9094	37.1729	34.6552	33.3409	1	0	0	10	0
Big Fantastic	672	SRC_SRR6266540_4404431	56.8478	51.2225	53.8506	56.3952	52.8268	237	0	2	10	0
Big Fantastic	673	SRC_SRR6266571_459391	78.7305	75.4852	75.9992	76.2567	75.2387	180	1	4	131	6
Big Fantastic	674	SRC_SRR6266576_2803294	53.0453	50.8604	59.6049	66.5223	52.594	119	3	0	10	1
Big Fantastic	675	SRC_SRR6267142_2043251	63.1964	57.044	58.4169	63.6646	63.0481	58	0	0	500	1
Big Fantastic	676	SRC_SRR6476646_9481255	68.2132	67.8576	66.7704	68.4243	67.2102	26	0	0	10	1
Big Fantastic	677	SRC_SRR6478609_782282	59.3456	54.9426	50.6548	60.3744	52.0289	41	0	0	10	0
Big Fantastic	678	SRC_SRR6478609_8839695	68.3236	67.0081	68.9441	71.7122	67.8795	17	0	1	10	0
Big Fantastic	679	SRC_SRR6478735_3934310	78.1446	77.059	77.6137	77.8989	76.2605	78	9	2	16	1
Big Fantastic	680	SRC_SRR6478735_709016	62.3053	61.1282	66.8657	64.8511	61.3688	516	0	1	10	14
Big Fantastic	681	SRC_SRR6478735_9356675	69.6578	65.6035	71.5471	69.6097	69.885	52	0	0	10	0
Big Fantastic	682	TOPAZ_IO-all-SRF-180-2000-00_k119_10810340_gene4565	60.1954	56.4169	54.0011	59.1243	55.5993	55	0	0	10	1
Big Fantastic	683	TOPAZ_SAO-all-DCM-0-8-5-00_k119_5461174_gene6203	44.4613	38.7084	40.8694	38.3656	41.8737	5	0	3	15	0
Big Fantastic	684	TOPAZ_SPO-all-SRF-0-8-5-00_k119_41972679_gene2951	74.0771	70.1177	69.533	74.4031	72.6034	55	3	5	10	0
